# Supplementary material for: The AxBioTick study – immune gene expression signatures in human skin bitten by Borrelia-infected versus non-infected ticks
Source: BMC Infect Dis. 2024 Dec 18;24:1422. doi: 10.1186/s12879-024-10279-2 (PMC11654342; doi:10.1186/s12879-024-10279-2)
Supplement: Supplementary file 4 — Supplementary Material 4. [file 12879_2024_10279_MOESM4_ESM.csv]

Gene,"BEXP baseMean","BEXP log2FC"," BEXP lfcSE","BEXP p","BEXP padj","BUNEXP baseMean","BUNEXP log2FC"," BUNEXP lfcSE","BUNEXP p","BUNEXP padj"
ENSG00000000003.14	1101.53859609672	-0.37269547082838	0.261540594222706	0.0690726121800184	0.180519342741229	835.607499378699	0.219466456966701	0.155394808943588	0.102150807003677	0.263494540470936
ENSG00000000005.5	249.346990160368	-0.257947471360283	0.34482887390247	0.230990400726822	0.420769673390542	292.814285449042	-0.0984038699833003	0.252017889382801	0.495744084176146	0.71569742463555
ENSG00000000419.12	1471.80747629872	-0.209843565609393	0.110943052742527	0.0615082506357486	0.165356096210628	1327.9846599173	-0.319407520902777	0.136210013534205	0.00892387489958108	0.044376854569177
ENSG00000000457.13	1174.00326255643	-0.0369768174720713	0.111903265715408	0.729096607621997	0.850529039960263	1061.34306456433	-0.225560637567752	0.118139275772056	0.0367992469024808	0.127346950326794
ENSG00000000460.16	269.29629356463	0.101099710872958	0.178714432556504	0.530052605708742	0.710299069123683	219.148750201823	0.150868699779866	0.216130753385841	0.336386596080018	0.570157977692645
ENSG00000000938.12	705.327847305998	2.12203808084894	0.23040875712085	4.73882064276632e-22	6.97981477512637e-20	409.291104031554	1.64817987135901	0.335469106070477	1.5015748357151e-08	8.61777048357503e-07
ENSG00000000971.15	19740.1508590262	-0.134108172537393	0.19246156371407	0.425807214286258	0.624166724418504	17603.8192400885	0.00376233944453584	0.183687811483891	0.981898191262611	0.990859389982284
ENSG00000001036.13	2038.41944781755	0.852639212254961	0.156403096723412	8.0455041943375e-09	1.98535135496969e-07	1602.87581635564	0.597695063570008	0.191483082585902	0.00028173589469444	0.00296762765898978
ENSG00000001084.10	2254.08426510791	0.0264671917467998	0.166918774391687	0.876937636375	0.937858918589323	2010.13544944289	-0.0142561017938053	0.122581519515686	0.924222010220438	0.966404261875527
ENSG00000001167.14	1216.35546964511	0.211037261880219	0.104071156908421	0.0345891525769078	0.108354808127124	979.771250074698	-0.00204737093948603	0.111077714905113	0.981008102305735	0.990546957397421
ENSG00000001460.17	324.622348605444	-0.23517556148793	0.13636860170752	0.0674122795869493	0.177261941093807	350.405194122369	-0.109561820973103	0.157915382334456	0.414798224857994	0.647206677889279
ENSG00000001461.16	2094.7830590417	-0.111073568910503	0.138451609651858	0.389882508610479	0.591246281931903	2208.558877814	-0.168578723264276	0.120552664668851	0.12623517139873	0.303931606778242
ENSG00000001497.16	1542.49803481852	-0.130687885925063	0.0888641661752754	0.132491471532321	0.287974039190445	1494.91823453356	-0.147676118989481	0.108398901776633	0.147583687504105	0.337415734909595
ENSG00000001561.6	773.19095004661	0.146659527186788	0.157426234277705	0.314243036905865	0.51583331752964	576.252413664823	0.37149860118608	0.186471237744532	0.0160466858674984	0.0688090675409092
ENSG00000001617.11	3119.93575360493	-0.277525315587685	0.233188597916316	0.144585337873996	0.306345268200976	3606.44434773678	-0.219633978527098	0.155726415393859	0.0970543169093651	0.253955105742913
ENSG00000001626.14	418.495667963182	-1.20255755731454	0.377812016972986	6.0673499211083e-05	0.000577943391750605	319.518434543621	0.0221197009252011	0.25405500045583	0.856347734620431	0.937859986799172
ENSG00000001629.9	3555.70423976496	-0.109635884268571	0.086473850180902	0.231015390332557	0.42078307089505	2968.83591599719	-0.135925639857497	0.118459759033136	0.178985945475659	0.383294127870961
ENSG00000001630.15	2524.98173525897	-0.530123544843097	0.194956831538063	0.00228196133965618	0.0125634239791269	2114.30535364708	-0.280734409959914	0.145751548990284	0.0283055035785034	0.104961243920971
ENSG00000001631.14	2036.80204509913	-0.180139721265538	0.0857377603453158	0.0315904813183336	0.100880684520444	1809.8731998489	-0.0989354394896309	0.113302355894193	0.330577001158282	0.564111632660709
ENSG00000002016.16	297.529703605305	-0.340008152946659	0.247763123934022	0.0919519570547652	0.221648616383978	202.741167461674	0.0504723416306097	0.174583200337698	0.727625652656615	0.870565653279761
ENSG00000002079.12	10.8499403981908	0.0433514326062127	0.389828578488021	0.783632557691182	0.884245552779216	5.40540883669619	0.082670305546967	0.316358068126268	0.120668458422693	0.294583923471804
ENSG00000002330.13	480.289591632714	0.259343384426779	0.1549734908729	0.0704943594802466	0.183032199299039	447.983231671819	0.0588754407257131	0.161262319607823	0.665653732060305	0.833558758346107
ENSG00000002549.12	3895.43238969628	0.65120185747287	0.0986054848591332	1.23348094972854e-11	4.75478011978557e-10	2871.31624225409	0.412717213807698	0.174950484011288	0.00545507569901659	0.0304603295243225
ENSG00000002586.17	9374.50084094984	0.505771032865128	0.0984735924750788	1.23909480093279e-07	2.43743124856203e-06	8388.06990364016	0.304643822379021	0.146272520322026	0.0201262534278718	0.0814408795139755
ENSG00000002587.9	72.0650370792878	0.616545689547139	0.408174938296443	0.0234120991129562	0.0803446133948292	51.224418467085	0.610255117704381	0.432380566003377	0.0145925377215056	0.0641160013743246
ENSG00000002726.19	89.744136137078	-0.283226828747955	0.290354310243507	0.192616032878147	0.371714954445087	70.6573624431147	0.0260467437665694	0.26570213925447	0.836591917181732	0.928015615427397
ENSG00000002745.12	1575.74437344766	-0.545165033891353	0.18582542129556	0.00108181747781741	0.0067911725435941	1534.44045949888	-0.441006766151882	0.191766023992063	0.00496268631418559	0.0282292888358777
ENSG00000002746.14	40.9738623361529	0.0893029417018889	0.324622770376293	0.666953473479868	0.808219990902247	31.6094229459523	0.185280079515617	0.318645652777394	0.209454520556065	0.426250641337756
ENSG00000002822.15	451.624190403998	0.212150456268457	0.163669495782865	0.157049592235262	0.323941936404356	405.911861612701	0.0634964121442335	0.171913382807897	0.646421325591779	0.82136383882881
ENSG00000002834.17	7682.59979761778	0.774112337002712	0.151318223807982	6.42220250283846e-08	1.32790445338153e-06	6321.7438815288	0.565913444707066	0.155830595809726	5.26146872109332e-05	0.000778193052546828
ENSG00000002919.14	982.136632317402	0.367794110180788	0.103390887099898	0.000223791950400063	0.00179046528077553	779.976692281409	0.188634953530545	0.121119242012816	0.0888032715332179	0.238713630459223
ENSG00000002933.7	1313.00523977824	1.74324674833364	0.263318278073417	8.24677922304472e-13	3.76966281687873e-11	703.069707458224	1.25548920509912	0.370983691463606	1.72882579962849e-05	0.000311839334825179
ENSG00000003056.7	5009.78296896908	0.435483060820504	0.144495866611696	0.00125562699642408	0.00769204512494864	3973.79588873382	0.174540855770027	0.128879726671686	0.133595910640929	0.31566239532382
ENSG00000003096.13	219.700527107258	-0.185152300561439	0.207133077525332	0.302085829148853	0.502469655170707	216.543600663481	0.448763811960442	0.193931615738494	0.00565034415636022	0.0313306961976563
ENSG00000003137.8	1797.59691750581	-0.59143898490345	0.10806399494818	1.71556625118634e-08	3.96658200770904e-07	2297.37539589777	-0.593337596170331	0.144497898712001	5.68414427094874e-06	0.000124635260965437
ENSG00000003147.17	930.800424277395	-0.0477532526062175	0.157946811168216	0.74887397208696	0.863272711143869	659.045306179447	0.210944527960795	0.197268675829043	0.182385891546887	0.388045002995923
ENSG00000003249.13	175.517772950624	-0.252930496074387	0.2839587563054	0.233544427361821	0.423965579829611	161.153875956644	0.101002841492558	0.206292576393812	0.511567889285861	0.72805872935095
ENSG00000003393.14	1669.43057043485	-0.0852187823598969	0.10195098733543	0.384559175529934	0.585913788038406	1597.23388753643	-0.141992254361074	0.12022183086993	0.196713144246259	0.408131415169566
ENSG00000003400.14	1009.71074528506	0.331602871359344	0.210943721684282	0.0682570968391851	0.178897773361108	765.08715148608	0.528490614475779	0.1744206571426	0.000528981997752865	0.00494027134938392
ENSG00000003402.19	9673.56107218393	0.37586290167625	0.144661612476887	0.00540490725238123	0.0252776346430946	7723.08706414162	0.257645657452737	0.119787215189223	0.018972244947333	0.0778719616086972
ENSG00000003436.14	2061.76921031455	0.647842256106259	0.150179887138399	4.94340676353206e-06	6.57861844866918e-05	1504.99369298146	0.280942938884917	0.206748826143595	0.0774777293821431	0.21648743384251
ENSG00000003509.15	570.729538403306	-0.183784739033146	0.119418292364802	0.113281056671691	0.256890257863829	444.199851107568	-0.0193780816439164	0.135744044267457	0.865145694028895	0.942250066654489
ENSG00000003756.16	9009.57701153968	-0.257884972693381	0.088838087907966	0.00277800317661757	0.0147893649703864	6983.6672311738	0.080556419822094	0.137370232443502	0.493812756528319	0.714311947751289
ENSG00000003987.13	56.5903004819888	-1.39764305459401	0.556161085884339	0.000330898382643376	0.00248914448557806	25.9705565405368	0.192135571559228	0.366028460967042	0.0663491687545443	0.194155358383486
ENSG00000003989.16	2257.28986298115	-0.417915387331566	0.164163777965621	0.00548565272992777	0.0255750605292705	1658.50979665201	0.0812377641474815	0.154160284677247	0.527786396561568	0.741300074166502
ENSG00000004059.10	4156.25700136272	0.0576490462677218	0.0919936828439782	0.518015557213856	0.700369069154794	3939.91438709454	-0.0759816851021983	0.10049641042952	0.410997228969669	0.643702525642653
ENSG00000004139.13	1021.6664645123	-0.141029994245102	0.139894493910431	0.286968335824195	0.486179456198602	921.547183189964	0.0568460962001011	0.143459485860668	0.650924988641451	0.824028639528866
ENSG00000004142.11	3365.82466832109	-0.0294676876770881	0.103974863926809	0.770928196418831	0.876384015469733	3164.87463188877	0.00526069040210104	0.101345777546696	0.964823610297054	0.983646863682177
ENSG00000004399.12	4149.35694129601	0.936003410621986	0.197096636427453	2.47677508468467e-07	4.51132292333289e-06	3187.71610127455	1.09674283369865	0.209782724693092	8.14162419645266e-09	5.04025040449256e-07
ENSG00000004455.16	5013.31339482993	-0.136157144932924	0.0727620455527878	0.0570732129102617	0.156460692514735	4503.95225717504	-0.145924806193306	0.0929288680292881	0.0987193182840942	0.257145294048906
ENSG00000004468.12	151.84014882657	2.22060884560494	0.459355422198561	1.02349630360518e-08	2.46434362263605e-07	75.3843308134272	2.67661366126807	0.785177818402049	2.69737948208132e-06	6.71765555051032e-05
ENSG00000004478.7	2868.00167219703	-0.582041512169692	0.166934271360565	0.000154058374436503	0.0013035414441239	2576.03324669742	-0.331080838109166	0.146273332679492	0.0103399716740432	0.0493877556720241
ENSG00000004487.15	2762.491134602	-0.0668676202805222	0.0867867773185818	0.434406246037562	0.631841379584813	2537.20484566792	0.0415595888310562	0.105722570268538	0.675357204786068	0.839718089810814
ENSG00000004534.14	4806.43211598301	-0.260934133901402	0.112359315315866	0.0185029949780279	0.0671956856925418	3681.98305882485	0.143317951467123	0.127824925592244	0.215336007874792	0.433409389403975
ENSG00000004660.14	925.239766724538	-0.544028916688824	0.190342748506549	0.00144838578709828	0.00864214385245113	893.397555246203	-0.245829808456604	0.152766316252719	0.06538404043109	0.192146930641508
ENSG00000004700.15	2933.5266450603	0.315598986529883	0.0903581501015861	0.000333653595679166	0.00250434364469978	2499.43056172244	-0.0580000065391588	0.125561819404272	0.610106751155156	0.796532310749814
ENSG00000004766.15	1320.68357417947	-0.334137045840822	0.0795631403750812	1.74380128587054e-05	0.000198137345153128	1180.22632160079	-0.0947987743937043	0.13141323310747	0.425548608396576	0.658075837461484
ENSG00000004776.11	861.191341130909	0.947243871770502	0.300700126369679	0.000133334254051274	0.00115438629750271	843.544041824864	1.42604094609141	0.378582046665434	2.68774631454567e-06	6.71189982437933e-05
ENSG00000004777.18	518.554472913128	-0.283257157285809	0.173402031007624	0.0711364101767199	0.184358193029946	383.396286078377	-0.091934162883773	0.175204719252323	0.522125968971178	0.736174473945929
ENSG00000004779.9	970.936133085987	-0.099902722497664	0.106896510915514	0.335350105280804	0.537646231412031	787.931565699618	-0.126010084531143	0.129959571504158	0.278967532742614	0.507209038356835
ENSG00000004799.7	2450.68644971842	0.506108967026512	0.305031615926721	0.0268604433993797	0.0891074053657193	1731.16942658331	0.427415111011929	0.272931573536756	0.0228884472489942	0.0900084487956359
ENSG00000004809.13	13.4464553185276	-0.00764257877634045	0.352577151251039	0.969052945470783	0.986457863987984	5.26743951199868	0.0868287200037663	0.320284743982572	0.0500412888294585	0.158793816675419
ENSG00000004838.13	31.971081674742	-0.00331565383429676	0.303774854839315	0.981621463620164	0.992141212446659	31.4964959870494	0.0485014753688646	0.251714581875566	0.741437563606937	0.87824842476516
ENSG00000004846.16	94.5556217808887	0.668313145508032	0.715941720592556	0.0168708906189859	0.0625378780580429	78.546951704706	1.17277536551046	0.547260627746515	0.00087931801524462	0.00735913792551627
ENSG00000004848.6	1.42110234692048	-0.0161028112962205	0.430454123271678	0.695796564069355	NA	1.23175209556575	0.00165392536230673	0.305413597670392	0.95890666294838	NA
ENSG00000004864.13	1283.57005579276	-0.174121177288343	0.0995699004346795	0.0725502202851759	0.18686537200179	1131.21683098642	-0.267029413021819	0.110037748426982	0.00924392577845197	0.0454870664733582
ENSG00000004866.18	885.772198235695	-0.02192030539858	0.110181642451466	0.8379815195217	0.915039356359377	884.278410506973	0.0465281951146766	0.119821544792057	0.696478911128891	0.852853106384805
ENSG00000004897.11	3137.85625427759	0.306999748013822	0.086880034894419	0.000285548373365611	0.00219718469425245	2928.15146821368	-0.0159703537200568	0.104250151708003	0.878584698158258	0.947569977809803
ENSG00000004939.13	17.7370595209094	0.107639827715805	0.395054937783788	0.506186313861396	0.691323429399964	19.8363725430357	-0.488566241890539	1.21183994502467	0.00540450858894679	0.0302106039723311
ENSG00000004948.13	14.4328823593018	0.265223158430636	0.414176121523945	0.222670149079756	0.410058842879684	10.6490192701533	0.0662225187755055	0.301703900837238	0.418891448998469	0.651675456394654
ENSG00000004961.14	893.266938903182	-0.0138062541046339	0.117342210721666	0.900913589705138	0.951476083917775	831.263576280742	-0.134006519173401	0.123394489007352	0.231821078389239	0.454069307563679
ENSG00000004975.11	1463.91631159946	-0.320384830050907	0.119673795745798	0.00511140376849936	0.0241798583108968	1557.55598139912	-0.127442928027431	0.121183545774752	0.254362295320274	0.481017850771658
ENSG00000005001.9	194.193309883896	-0.00449145060441752	0.30090842785654	0.978113481470024	0.990189468873833	122.609182738341	1.61110754383316	0.375855490845775	5.36723524043836e-07	1.70735881640837e-05
ENSG00000005007.12	2849.40032626642	0.107589649621204	0.137304616388108	0.409939102340011	0.609655215964598	2868.67945633861	0.0147618511466441	0.103244818601458	0.859187010962095	0.939227945698809
ENSG00000005020.12	1696.56395718844	0.158005726552767	0.120527410982774	0.179422268166445	0.354755944706625	1225.16908400096	-0.303617951311557	0.136977514075521	0.0132232572956511	0.0595680372771629
ENSG00000005022.5	9111.85398201288	-0.0983534408498336	0.118035487304744	0.383387149346857	0.584947935965557	8282.13337152978	0.118339622802684	0.0936992445291022	0.187786129888299	0.395281869866677
ENSG00000005059.15	1057.31323056176	0.626421376203824	0.197743737826051	0.000397299955971982	0.00290351431836063	825.432760944115	0.242841835744696	0.177844782894215	0.0965545849242566	0.25294047288469
ENSG00000005073.5	80.9114284168311	0.069454808910907	0.329689645852325	0.732217683198456	0.852473585693992	96.3865717913951	-0.200134054013181	0.253773033695172	0.22771969769339	0.449461644635951
ENSG00000005075.15	829.480051996083	0.0584617699312937	0.109576823369934	0.581798153061189	0.749314155323376	761.749113108817	-0.0174282179149444	0.134383972564288	0.879654721558137	0.948163513405494
ENSG00000005100.12	1304.96229498695	-0.0648166109347341	0.108094429474631	0.53411067703825	0.712854389670998	1152.94455123382	-0.0569925658695725	0.130801649514101	0.626403987543139	0.807498757549581
ENSG00000005102.12	744.955541889144	0.326775423217401	0.226434319036132	0.0859169102458385	0.211237856298398	694.121105866045	0.859383318417002	0.266068505866684	8.19170130125859e-05	0.00110778160762671
ENSG00000005108.15	358.242913838197	0.201853037608982	0.251284951578523	0.314392366217729	0.515990610676838	260.088428965148	0.0376952893754346	0.223215960142625	0.796157242277416	0.908097100427855
ENSG00000005156.11	1684.11536062287	-0.150277484970078	0.163690071980974	0.314693108824089	0.516257943764536	1616.93158678797	-0.131768281331292	0.159615151660679	0.328963208868196	0.562285878297733
ENSG00000005175.9	1290.33616212414	0.0298990371186311	0.105947160738623	0.769595925722063	0.875486454524632	1181.78622479192	-0.156350307162941	0.131117006207801	0.186456975381153	0.393606011225738
ENSG00000005187.11	423.78256761542	-0.148172219343208	0.410729984676519	0.336385889912185	0.538728230923337	182.476182614295	0.430827734081698	0.521730045245841	0.0235396745882503	0.0918704891395339
ENSG00000005189.19	221.273939057703	0.310777618346308	0.234127892775283	0.108002722613557	0.248055921097515	175.051154927316	0.00206806090639955	0.186186316565701	0.987162552906953	0.993752858583426
ENSG00000005194.14	1736.31871988051	0.0136841126390595	0.0929988478454849	0.873579546246559	0.936283589497783	1541.93918705822	-0.0304470448970938	0.105598756974667	0.756451764009207	0.886736953592515
ENSG00000005206.16	986.797314683542	-0.205830071057477	0.132793512621011	0.101117107897455	0.236963189884955	850.539976667484	0.0426003578139266	0.117852038345805	0.716397760671568	0.864535805848372
ENSG00000005238.19	1049.11902585201	0.298451338206144	0.0971311255296245	0.00141311625744569	0.00846557042905137	1012.94437160884	0.215521785762822	0.115118611285984	0.0422001588976331	0.140588529726455
ENSG00000005243.9	1055.46751847676	0.159437997433533	0.137691121318769	0.219316996046419	0.40623527733765	848.993534192567	0.0655588646401854	0.126344749104452	0.579726089110585	0.777222047213402
ENSG00000005249.12	1663.27564766022	0.409595210708209	0.276996568303766	0.0566594652777885	0.155593451604708	1529.52563293825	0.706119916180238	0.291197941975847	0.00122809733465836	0.00958042400835772
ENSG00000005302.17	2053.41734125285	0.308427762257065	0.156282531177306	0.0314952488403647	0.100603498337342	1546.53241674072	0.0912187283954164	0.129122339609935	0.447019561286714	0.67724380632513
ENSG00000005339.12	4273.88770942932	0.167061627207415	0.10097907558017	0.085183441492929	0.209996805594125	4300.40699700847	-0.144088633687962	0.112422142942456	0.165833868000088	0.364898040719147
ENSG00000005379.15	725.668592795861	-0.0632671993948994	0.188363002460282	0.705735522936436	0.835504598094035	448.871752986482	0.018483592858682	0.154641991966237	0.893909018609829	0.95481822118916
ENSG00000005381.7	23.6056817195728	3.57332594678037	0.792438292526582	5.66616310480431e-08	1.19119222769811e-06	9.0691160607093	1.95397952028997	1.84773571562886	0.00246045974328756	0.0165139894216584
ENSG00000005421.8	22.1526763083611	-0.19821724719224	0.442894932123181	0.177354588268222	0.351746141689638	9.13151532680063	0.0686337508756201	0.301740398959373	0.419459360990396	0.652117383999882
ENSG00000005436.13	865.433816004028	-0.0778843738194276	0.141804977307894	0.558828393432876	0.732622638475147	719.630546592086	-0.227567592155346	0.136392995296375	0.0616529518132849	0.184219376393539
ENSG00000005448.16	187.367152750976	0.497250903569168	0.185809747834294	0.00292309925155266	0.0154071286152635	138.012296075915	0.756573998591306	0.297297677335501	0.00101732413818573	0.00822973834321841
ENSG00000005469.11	1672.10933897484	-0.24989771759802	0.12596713930662	0.0356961444138223	0.110933277137043	1397.6603449008	0.0136382392596503	0.145650450928448	0.925832663309706	0.967182437187632
ENSG00000005471.15	228.674595230831	0.0499057693454828	0.206988577265593	0.781660153203482	0.883482209065809	192.82813655294	0.698792407109855	0.210612872824504	0.000124943676574805	0.0015460564934394
ENSG00000005483.19	6314.72044181103	-0.0716546316097566	0.0986401796939357	0.446166501843022	0.642368846948431	6484.03957552109	-0.232784069412609	0.0978027369335592	0.00839015780428907	0.0422895948210708
ENSG00000005486.16	1454.49801862512	0.368413119492255	0.143027014106314	0.00603019475016988	0.0275803099355575	1328.50129640965	0.192536423105994	0.108267129205656	0.0586923420222065	0.178127338322789
ENSG00000005513.9	102.090981536117	-0.44660614505573	0.306915011077453	0.05248824009106	0.147361089164935	68.3357446454817	0.251964433308024	0.335366759147631	0.128617594796396	0.308232036115564
ENSG00000005700.14	2932.7391639485	-0.0157615170350889	0.0876347823708214	0.862590394440837	0.930060370123644	2504.31772908024	-0.0469954871713169	0.112355490933234	0.66396175334038	0.832902819500033
ENSG00000005801.16	688.497448074124	0.127180723957755	0.118347821200011	0.261079897025951	0.457388210200896	502.80760969515	0.0542329721649144	0.136774432353024	0.65308046405923	0.825534487974342
ENSG00000005810.17	14769.663834313	-0.237322385464621	0.117484619992439	0.0334782851666944	0.10565075550357	16210.6814371528	-0.122902300811817	0.109386269644082	0.226488249866685	0.447992456002697
ENSG00000005812.10	4759.03427101756	-0.203730162947314	0.0817226167457959	0.0108848485504149	0.0441912386800803	4802.3802413281	-0.39705687704126	0.113446622818476	0.000185939613533608	0.00213711694776788
ENSG00000005844.17	1142.86906228341	2.73701487403855	0.327635117469151	1.2972440103147e-19	1.4611276907819e-17	469.412347534502	1.58126106062448	0.361611176218806	1.83012088995207e-07	6.89278864144607e-06
ENSG00000005882.11	1200.09355063435	-0.0623247948788108	0.0899454563315387	0.472604912675001	0.663871762916393	1191.01957046515	-0.162090201154914	0.125320225533353	0.151710919839318	0.343895354350774
ENSG00000005884.17	2901.45260028601	-0.150238207922965	0.10695136416837	0.149062627992848	0.312629284217046	3127.07606327631	-0.0838206163797998	0.128456332964731	0.452060089437631	0.682081616265462
ENSG00000005889.15	1932.00750573139	0.103789645144182	0.126801884426259	0.389409790624181	0.590774861017521	1692.12092783707	0.097661978434469	0.121324022117935	0.382501366314391	0.615916264409521
ENSG00000005893.15	10098.4955463566	-0.0315698236406436	0.101242361342703	0.746676796893884	0.86186411816394	10139.9630323004	-0.110507000230148	0.0965704701170801	0.226220428190579	0.447656215302574
ENSG00000005961.17	62.2891375971236	1.28828439611429	0.650433028435682	0.00118158053079285	0.00730028302569868	26.7314832062664	-0.0337101141327431	0.286139325220745	0.72205841485118	0.86791191275121
ENSG00000005981.12	15.2031935023514	-0.214279694237496	0.458263874239892	0.151136004097491	0.315452781120559	15.1194832188739	0.0397882875790749	0.28179740749612	0.727872843194075	0.87056988025285
ENSG00000006007.11	4321.0405671735	0.067833425716006	0.127921903892252	0.573004482826592	0.743391690122081	4175.25149166352	0.085140624721394	0.0894384828546444	0.313977644831841	0.546520394156746
ENSG00000006015.17	324.556640583953	0.0355343112423836	0.167344185720695	0.830038749109436	0.910223566914852	225.674046318828	-0.164329693796322	0.19234232750516	0.279047730768902	0.507209038356835
ENSG00000006016.10	224.020697033445	-1.07790381904306	0.236991159313959	5.40315524006085e-07	9.16960790775903e-06	269.100278329911	-1.12704415430468	0.20480149391956	2.60780867532944e-09	1.98972915054564e-07
ENSG00000006025.11	227.216262754511	0.687723307994009	0.312901451621609	0.0048395742815105	0.0231928262565017	146.0239088878	0.965617054622692	0.32121144626217	0.000154475824824507	0.00183674331793923
ENSG00000006042.11	1383.99612486607	-0.0274012998437631	0.146425921551808	0.778121151496263	0.88123540727383	1202.50832612437	0.0649029629735632	0.143938773180137	0.603219724961279	0.79199379397183
ENSG00000006047.12	218.523284059229	-0.926992615770429	0.247017927500215	2.1151735175232e-05	0.000233874677023267	151.145994015653	0.0862430548211919	0.221630281343959	0.575560503410912	0.774745428619715
ENSG00000006059.3	24.1438338381937	0.163627727879792	0.45979070536384	0.149749467767878	0.313605009581958	25.5455459176271	0.0114480662841877	0.306647020340759	0.0358455650101821	0.124704514537169
ENSG00000006062.13	1527.3258585027	0.807143521110726	0.216299785630329	2.85589664687703e-05	0.000302059175049347	1269.54552176491	0.638638538256081	0.110499440293509	9.28425382623706e-10	8.41975948969753e-08
ENSG00000006071.11	9.67843007902948	-0.171175463965761	0.443473876247342	0.195444454704838	0.375483102553313	6.50231405616625	-0.0261634290268974	0.29434605120324	0.753910056990759	0.884871414915194
ENSG00000006116.3	0.152511548744991	0.0185035792765836	0.430550121274027	0.785410172498987	NA	0	NA	NA	NA	NA
ENSG00000006118.14	175.185196402862	0.425434028176981	0.28052350062736	0.0535889283915454	0.149623849795304	116.6933275649	1.03143014042317	0.431993808265686	0.000667908743396385	0.00593228053574186
ENSG00000006125.16	6742.66875774346	0.211429383894564	0.089143404134606	0.0150135641479962	0.0569899227068625	5957.01730212039	0.106428103607765	0.128090388789617	0.370864914269183	0.604809041118692
ENSG00000006128.11	23.8776311691606	-0.204031830508279	0.325783291506514	0.361499554776476	0.564031967339403	17.2630982580365	0.0261815497529579	0.282031109617071	0.804612678762155	0.91257294611111
ENSG00000006194.9	1431.67729365477	-0.104297021546544	0.0821704402836224	0.197110278597079	0.377618722570412	1273.53199821773	-0.0697904116937318	0.117750347153927	0.507130328237715	0.7240865728794
ENSG00000006210.6	999.808917507782	-0.0614946410900556	0.135185831713083	0.629273994803371	0.783914941526742	979.337932286063	0.695601866588288	0.235096049902627	0.000321871557759263	0.0032979872149595
ENSG00000006282.19	1515.39946603822	0.243843849000242	0.108509400680668	0.0197944889591857	0.0707483974019067	1290.31163322037	0.24879679179457	0.127455152573224	0.0329178331841555	0.117109779206604
ENSG00000006283.17	136.200673808864	-0.608558339342749	0.208622693145373	0.00106912022086205	0.00671815881015865	131.429853546364	-0.0510658505310673	0.205692824498227	0.739153909054259	0.876834064562984
ENSG00000006327.13	316.725295397025	0.597357664164769	0.249637603683018	0.00427723325754314	0.0209868523047988	296.74428428022	0.710308473833867	0.388437112269076	0.0042466904995252	0.0251313163877168
ENSG00000006377.10	63.4198244792618	-0.494871636155237	0.467798552526934	0.0549027327995348	0.152294130124355	56.8654754290603	-0.267989657625967	0.293117560458715	0.132006457000995	0.313375144823142
ENSG00000006432.15	1469.49508271389	-0.38940890717681	0.198962543306547	0.0253269629279483	0.0852485064781738	1783.65963888522	-0.47774280774479	0.150861012049174	0.00045508493523722	0.00437868366956724
ENSG00000006451.7	3055.59391333924	0.0341725041868156	0.0960654912003971	0.650129002460871	0.798189007318246	2898.45927518155	-0.0345328636932639	0.115929697555242	0.745879279092409	0.880539780818068
ENSG00000006453.13	1220.94457153497	-0.759066698579847	0.190583145372314	1.20493774736414e-05	0.000143898996946224	1205.1841790496	-0.203961057078428	0.146942526490105	0.118525396809041	0.290794655361445
ENSG00000006459.10	4288.75262918943	0.167670860694255	0.119276309757094	0.15057010174266	0.31465442417876	3770.65524722889	-0.133271570442175	0.0972031671128127	0.141442734210794	0.327819823564807
ENSG00000006468.13	404.614794700575	-0.293679089311557	0.284743817462177	0.166162496654637	0.337257854089512	234.071463345975	0.386164243474822	0.218933468150793	0.0240555420670683	0.0933026530333466
ENSG00000006530.15	961.228470703671	0.146166913575409	0.0989095526043948	0.127737157571967	0.280295780469441	863.677653667613	-0.0597764914950297	0.129482595815333	0.606938656203487	0.794484084218757
ENSG00000006534.15	434.162386489456	1.2018891153523	0.234887739835589	2.16610788929507e-08	4.88059493356654e-07	334.141026434753	0.833040999820016	0.253540006474917	8.21807196968818e-05	0.0011106213994591
ENSG00000006555.10	1212.55239615259	-0.366932110513979	0.203141597631615	0.0378253869206584	0.11591979929538	1317.24992211932	-0.259321126809006	0.155007244003932	0.057471073768011	0.175243974679422
ENSG00000006576.16	1755.55532380045	0.69666513624595	0.150910293224496	1.43835829315905e-06	2.17356980576745e-05	1329.64181754091	0.147722330397638	0.159160515675852	0.273894057585797	0.501630281628594
ENSG00000006606.8	567.490965033045	4.44608199753998	0.999246582312803	1.59202725462451e-09	4.47964178332495e-08	37.2802276752028	2.65356479455578	0.898776021351634	9.82910590343406e-06	0.000196553600353294
ENSG00000006607.13	2709.03971558005	-0.175061256471236	0.148246574292399	0.20366346457769	0.386002683414571	2608.73077026896	-0.0532930641351569	0.123815036173651	0.635569450576652	0.81362490896319
ENSG00000006611.15	1.09617011113276	-0.009424217861708	0.430077727829791	0.849405297280829	NA	0.889018418682046	0.00638120253472985	0.305019728183816	0.907722935322968	NA
ENSG00000006625.17	2859.39987569492	0.0637043737058087	0.207617256636467	0.722607628544573	0.845783411395176	3293.27514840372	-0.0303910751451031	0.169231723475894	0.832997826098193	0.926578703743258
ENSG00000006634.7	449.180838269331	0.298593874903585	0.185869328327129	0.0718070606558468	0.185567215558698	358.178026533472	-0.0792709877798109	0.149297520157323	0.542224261770415	0.752646174037578
ENSG00000006638.11	38.3114953359118	0.78500651262862	0.520846388958165	0.012359072385076	0.0488325593939887	22.4184125713417	0.268257225679892	0.413010122206052	0.0715328043422051	0.204774165219961
ENSG00000006652.13	1517.52678001568	-0.245176413101821	0.152707897433945	0.0837708827746977	0.207330343421112	1263.33859132458	0.0317891011732132	0.121165524355842	0.776839693531529	0.897910131541809
ENSG00000006659.12	1.158609677522	0.0329017658258653	0.431863862698497	0.520864417749279	NA	0	NA	NA	NA	NA
ENSG00000006695.10	504.36699876314	0.207659626531752	0.1400683478077	0.112052488047207	0.255098217469173	402.294665068159	0.0396445842768653	0.138523082861549	0.752699877916929	0.884175668226425
ENSG00000006704.10	896.196763247592	-0.228767889803247	0.174992413244822	0.146167495180601	0.30848245201701	1004.80752731128	-0.206653424691892	0.182640186573379	0.154427638302025	0.348211589658775
ENSG00000006712.14	1243.71383775712	0.151966334674505	0.102166239586673	0.12505722766704	0.276039825102983	1101.44411479587	0.13010290681045	0.122788892426666	0.284686551181162	0.513429029112332
ENSG00000006715.15	3417.90207760617	0.109674392599084	0.0875009267281451	0.194269672094243	0.373981978089423	3117.32746736207	-0.291529175072001	0.104534901895837	0.0029130762413613	0.0188347959482888
ENSG00000006740.16	210.857436490909	-0.160040241104372	0.161547012380555	0.280946716451936	0.479449978633933	180.493301611054	-0.161049821552799	0.195718394542963	0.288478900742388	0.518144391126682
ENSG00000006744.18	2037.88291354345	0.0792052282469611	0.090801433284294	0.372225440270369	0.574776095000501	1932.05766274824	-0.122801635257525	0.121539497543644	0.286952626316154	0.516344918139336
ENSG00000006747.14	499.791824329944	-1.11064314780436	0.268079409274682	2.50248910842464e-06	3.56488911141018e-05	525.787801502773	-0.8922238447547	0.225984500315859	5.63326742928441e-06	0.000123650818084197
ENSG00000006756.15	1656.07539834005	0.143984935187414	0.110838076658653	0.171764075563227	0.344611334988159	1299.26930570226	0.340518654805273	0.113192426491328	0.00106644896343105	0.00855019977389057
ENSG00000006757.11	780.641148885824	-0.340963509043775	0.156354737674284	0.0178560967990942	0.0653673405528057	714.892204305729	-0.14541851226704	0.133264787903652	0.223498261620337	0.444395956873132
ENSG00000006788.12	0.150293031485301	0.00956479558310215	0.430420745564718	0.844789487010187	NA	0	NA	NA	NA	NA
ENSG00000006831.9	4682.8335660301	-0.042916390984576	0.0924007766921422	0.639084876430414	0.790703337053052	4363.66514700748	0.0186460997033533	0.087750372109954	0.824756431860128	0.92256339886482
ENSG00000006837.11	32.9356292563451	-0.122218394812905	0.269194522263824	0.554608874891982	0.729401001146314	31.8839963229888	-0.162709337328139	0.283175547608025	0.302395889362058	0.534702579188266
ENSG00000007001.12	1.04491093271962	-0.0330097431081833	0.43108226201665	0.51259280920156	NA	0.48062243091136	-0.00636536138262847	0.30650128988095	0.713663260274564	NA
ENSG00000007038.10	44.5113090858951	0.135149907167876	0.363414426237659	0.494417048901206	0.681526548356381	11.6656622120823	0.0123801271169182	0.29125539175851	0.889301398748901	0.95274283534358
ENSG00000007047.14	1187.99112858898	-0.0157975892946951	0.144784449936354	0.904120289808408	0.952880487416891	1276.27776402466	-0.0537286567427385	0.117362359074505	0.629989584406668	0.809924461273736
ENSG00000007062.11	293.562198782148	-0.0202795272510264	0.374596573337239	0.897939807351532	0.949848845061736	99.393928742075	1.4239312088723	0.512683407576754	0.00012102601345812	0.00151205732947043
ENSG00000007080.10	412.639313029726	0.128371807452312	0.154564058556401	0.371590061430622	0.574255858536015	432.188275333103	-0.022663337556589	0.17370479692302	0.872076900349096	0.944458233092135
ENSG00000007129.17	49.546416860284	1.55078344778911	0.739436707068277	0.000702101632468645	0.00470790790527322	31.8224251797468	1.35480398027327	0.625115079362664	0.000914782139842842	0.00760552887234839
ENSG00000007168.12	12101.099395709	-0.251280137971483	0.0838035240959761	0.00241801716359708	0.013178690621423	11160.4391830817	-0.261023549511095	0.116832766264376	0.0151121670018053	0.0658395021273341
ENSG00000007171.16	34.4509152598827	-0.249363860370611	0.28555739426052	0.252827656547522	0.447487250145086	21.7110888312308	-0.0474852340289558	0.272649574148231	0.707722077304825	0.859837205031545
ENSG00000007174.17	105.592433373413	-0.186473265470247	0.277924481810138	0.372410857899994	0.574816966191329	83.944278818072	-0.41135004662308	0.399173414801269	0.0433310418717579	0.143308785765915
ENSG00000007202.14	9349.02903228271	0.146530586369979	0.121586580716702	0.207259714077231	0.390541264913276	8636.50464737998	0.123345452455006	0.110293335206787	0.229398698998881	0.451010449671946
ENSG00000007216.14	220.722342588783	-0.033083290276236	0.409939291871598	0.75199475249623	0.865073126473462	99.7126664272724	0.0846855453793461	0.322989143484332	3.0335613986335e-05	0.000498212462585742
ENSG00000007237.18	11238.7243985762	0.193164873139125	0.136736210634401	0.129526413192103	0.2833100875586	12859.1144207112	0.0518650400180352	0.141849100004959	0.650674636446634	0.823831942796341
ENSG00000007255.10	411.571486381256	-0.0565594883458355	0.212997032786029	0.751464924084689	0.864713761264698	432.666524145596	-0.161082932136869	0.195384750615439	0.284571815919159	0.513368559754892
ENSG00000007264.13	75.638547305845	1.43322687660752	0.414543229684533	2.38374572720672e-05	0.000258656465652021	50.2088325370396	0.784891826157925	0.977751427060445	0.00618134486301988	0.0336435029567418
ENSG00000007306.14	80.83179503654	-1.16986750882438	0.308239318933926	1.25104335070617e-05	0.000148923330798307	91.6112013988859	-1.14135156711822	0.524402827546943	0.00080908713890292	0.00689876073034873
ENSG00000007312.12	189.121906798538	1.82575036990048	0.227695223033146	4.4098194302875e-17	3.56687123478271e-15	82.521543832558	1.49438429399789	0.3784921053822	3.1094006497231e-06	7.5638914393323e-05
ENSG00000007314.11	105.184946050597	1.44501239660238	0.609675481364326	0.000288665719964074	0.00221831006250008	59.5296288933085	2.59406646460011	0.727634731305055	1.87525471789027e-06	4.85897524466217e-05
ENSG00000007341.18	680.35199986233	-0.21822981930015	0.160109787127131	0.137169512927655	0.294785350622964	534.227113549891	-0.354925360005146	0.201418253217888	0.0301316624790884	0.109817210640667
ENSG00000007350.16	29.3186100218015	1.79064901937931	0.483187371928205	8.13242201227605e-06	0.000102022987189758	30.0008284106133	-0.0643640314131963	0.296350745096154	0.454543854709606	0.684729949280965
ENSG00000007372.20	38.4437312734804	-0.839576223429624	1.20149366760361	0.00498845008743369	0.0237346774748266	20.749197534209	-0.114986332240231	0.323007275385011	0.129962558895103	0.310411901383164
ENSG00000007376.7	270.919902501145	0.236280759950579	0.21580264601426	0.199202235375019	0.380283585749526	264.794250805981	0.169272580007121	0.182961148770015	0.245968907715007	0.470655108719526
ENSG00000007384.15	1350.36862436498	-0.435831266940003	0.103880694918425	1.42934964754114e-05	0.000166857690508704	1207.57750256382	-0.0286375891892004	0.147600608856964	0.795526276289045	0.907838340761224
ENSG00000007392.16	1653.29509516972	-0.0787704674672954	0.136670238650475	0.568972463115448	0.740556815822024	1180.77542255918	0.244493743419095	0.139469808388789	0.0499599085006614	0.158793816675419
ENSG00000007402.11	268.98409936765	-1.01653175477109	0.263420048866392	9.96892691190672e-06	0.000121423463524761	234.606245833723	-0.371840486794861	0.209067335422924	0.0251913855481984	0.0965132997924955
ENSG00000007516.13	106.2545754649	-0.432810589886612	0.35303636090334	0.0718422106926692	0.185567215558698	72.9085880413574	-0.191622536951393	0.289417604487289	0.228777602374017	0.450669533352822
ENSG00000007520.3	590.974391819213	0.157276306777838	0.157860926498225	0.277537186500474	0.475638497959334	548.337793995697	-0.00822045203638604	0.156913282793303	0.953983467107806	0.979079845314057
ENSG00000007541.14	540.582285486903	-0.107712221507888	0.147017248724829	0.432450197220308	0.630072306031249	543.346477325056	-0.0230043863854974	0.130032514707041	0.84725834065265	0.933653884440682
ENSG00000007545.15	1866.16077603829	-0.0841570879496013	0.115746646638022	0.447872162499907	0.643713979934699	1660.28899108129	0.0384829145696511	0.142403781528941	0.733382231364181	0.873359695785127
ENSG00000007866.18	2203.52682444563	-0.346554785219197	0.138860522689961	0.00744715910803972	0.0327430741619561	2466.27705239449	-0.207542748973081	0.121136340284791	0.0605872505967653	0.182034667333524
ENSG00000007908.15	696.776888210564	2.14903112825462	0.324460300390793	2.69671022402921e-13	1.33498345758425e-11	429.500547814705	2.06617597998116	0.256852711758669	1.5124312940211e-17	1.25090167465897e-14
ENSG00000007923.15	1553.78607746705	-0.0553700991834374	0.089666514050998	0.530048924406602	0.710299069123683	1540.12462972676	-0.309806980040997	0.110745693890173	0.00262799935640611	0.017427563403595
ENSG00000007933.12	377.205605834678	1.01116107912135	0.32040006148582	0.000120418598202496	0.0010544250171412	254.868965019554	1.03706855393903	0.266728708141442	6.05588563360947e-06	0.000130843832023138
ENSG00000007944.14	2181.75282382994	0.210622749370735	0.0817779047769312	0.00878389807540788	0.0373139740034373	2031.51017828932	0.0941589938088778	0.110084732884997	0.358519655646327	0.591959667795185
ENSG00000007952.17	23.9657404707618	-0.344159284817613	0.511014801447061	0.0943688796308374	0.225783198322612	22.3830597883915	-1.10536046835888	0.667162489634544	0.00381410075154754	0.0231266678985692
ENSG00000007968.6	436.400597141603	0.103527455458033	0.146509059858775	0.452174527498637	0.647406755309793	476.823643757615	0.0295362767789499	0.156094330244841	0.832098812267075	0.926457512624167
ENSG00000008018.8	5165.25742790989	-0.0580294033633995	0.10086701487931	0.548723633434711	0.724736777227147	4479.43615810241	-0.160006892761186	0.102274971936822	0.0907510915747628	0.242280222142204
ENSG00000008056.12	20.7831312647009	0.570519203613708	0.465932936617999	0.0426548988702044	0.12684474715675	17.4928473194246	0.164642006545062	0.332451653221985	0.177261821594251	0.381324479026364
ENSG00000008083.13	2370.98306352322	0.112661752593339	0.122491565358111	0.325569631709463	0.527446939645802	2265.91661206541	0.046975670891293	0.128190122116819	0.693399934918157	0.850886080374049
ENSG00000008086.10	885.039217823472	-0.223306415792532	0.146000989598292	0.10041312309938	0.235663618454279	743.431341505882	-0.0474441113803604	0.14308619249586	0.75171275363847	0.883800802119944
ENSG00000008118.9	8.40989146441068	0.125704056456981	0.400646047607028	0.46175676261682	0.654351948735	13.6780965746384	-0.000733992706762237	0.280399510046156	0.992108842100713	0.99634924125098
ENSG00000008128.22	816.389796705475	-0.135477900863101	0.136004430032438	0.287929774926487	0.487328489616191	699.081071359786	0.0140466679104393	0.149460816051627	0.894595793218919	0.955106997283399
ENSG00000008130.15	2008.6360648307	0.237194490866304	0.100161959580318	0.0146785984832988	0.0560124801551242	1553.62043514435	0.424454842353956	0.155519327688971	0.00202341677229115	0.0141059300743979
ENSG00000008196.12	820.585810553592	-0.808762388686488	0.197784638087706	8.50058699177753e-06	0.000105696980828975	620.109655748705	-0.198121746801188	0.198526818749864	0.194202827456974	0.404546832896217
ENSG00000008197.4	0	NA	NA	NA	NA	0	NA	NA	NA	NA
ENSG00000008226.19	71.9669401152485	0.139369393033633	0.336809963793014	0.501517790788383	0.687414043810069	59.9464776245713	0.0281503803975764	0.258941953479076	0.840561079561304	0.930073390169052
ENSG00000008256.15	2873.34032306154	-0.0403965434217574	0.0779861221182944	0.608928918964759	0.769334583046602	2777.09522975232	-0.0862066425668696	0.122555454839123	0.439890347530729	0.671064830743167
ENSG00000008277.14	469.228228697796	-0.187025214398607	0.242999559143325	0.337171712825734	0.539732606986102	439.534545495761	-0.0788243078222908	0.184063085244352	0.587444681414042	0.782246580567912
ENSG00000008282.7	7292.31309329485	-0.327525215644379	0.0986402207939621	0.000583488471035024	0.00403671162869432	6841.47030721039	-0.260157729991365	0.110227832724443	0.0111421982479784	0.0522968826915647
ENSG00000008283.15	2621.81219980736	-0.152533761108585	0.12426349596364	0.197611398953629	0.378275618967714	2681.69787603906	-0.167596200196413	0.101732342668524	0.0794208216872154	0.220220508250845
ENSG00000008294.20	7619.73673663202	-0.0840899986860337	0.0870183049869753	0.326132036532178	0.528047535027096	7354.14196335208	-0.0976319513173432	0.0877250689664928	0.238424440226544	0.461951967447622
ENSG00000008300.14	164.329799437299	-0.159267216911115	0.247803790275265	0.423074291711072	0.621865957869905	153.156817948111	0.00589208036921303	0.218732570872178	0.971525738624045	0.986216196059178
ENSG00000008311.14	691.110890625365	-0.408558651538375	0.126170413480137	0.000668072031063647	0.00451326917701293	516.032715111023	0.0232178412614386	0.152460613817329	0.869992993287818	0.943503887664545
ENSG00000008323.15	439.29109156547	-1.06151533034276	0.2314351173432	3.92770690085056e-07	6.8911039971467e-06	437.664637907727	-0.472795486859276	0.211013874731503	0.00570353793626451	0.0315410681754858
ENSG00000008324.10	596.036273718396	0.12671286657001	0.128979303897259	0.30235017152225	0.502744072661492	497.670143251247	-0.0461269920937456	0.146885645411473	0.718685644875996	0.866270504610417
ENSG00000008382.15	364.097965156729	0.180014561100878	0.134628069999228	0.158703709565898	0.326507088631823	322.441168858318	0.0821118054609235	0.16935718802164	0.568120589178894	0.76954008663295
ENSG00000008394.12	3785.93224533889	-0.0462424108421067	0.389036523017004	0.745691554531369	0.861018445810452	2339.12017518607	0.858896961750364	0.768091227383473	0.00573355476224155	0.0316224891488046
ENSG00000008405.11	1155.78884163581	-0.202791537123325	0.115225307397702	0.066042775166337	0.174589702885438	1394.47055869941	0.00651616564137278	0.13724642997752	0.958707096253559	0.98071471969697
ENSG00000008438.4	2.22945318260164	0.055579708667014	0.43531476164303	0.19467756702568	NA	1.50949957907425	-0.00775105948707849	0.306431110266654	0.681331302480863	NA
ENSG00000008441.16	8768.69572265733	-0.120401914617698	0.148253871689482	0.381574472902566	0.583331514460753	10012.5764560805	-0.0927385494124156	0.124754298333234	0.412076113691915	0.644759576451587
ENSG00000008513.14	1811.09752073562	1.24333480521851	0.192061152514217	5.9839402124841e-12	2.37575370066694e-10	1208.08298403124	1.16768178306	0.278489883781786	9.57179144660715e-07	2.77193181710779e-05
ENSG00000008516.16	315.379322860942	2.67912350726904	0.391229134809457	1.94554922676027e-14	1.10006516823997e-12	135.202288910074	1.22959574549961	0.41297888596515	9.37289631050947e-05	0.00123677968737973
ENSG00000008517.16	1626.82204190551	1.93478360444236	0.331050370321641	4.66694795657115e-11	1.66206037599618e-09	779.97110274836	1.46696270655175	0.23957581176299	2.58930347624994e-11	4.08694870064275e-09
ENSG00000008710.17	2852.4239361894	-0.352958261878393	0.181026322016071	0.0302244451965312	0.0976129491032834	2858.83045495825	-0.112076217824028	0.125878244627425	0.347347295578108	0.581029045438762
ENSG00000008735.13	114.129255845383	-0.497203028025923	0.43850165043183	0.0496652039620051	0.141584400446524	63.7445952468892	0.229262051168899	0.304598248641705	0.165878641715091	0.36495772236039
ENSG00000008838.17	2207.61436970193	-0.0987753134828296	0.11652702740742	0.38984181185698	0.591242323315286	2130.45528201873	-0.107205595469723	0.126381799207043	0.348650474157613	0.582549159931876
ENSG00000008853.16	718.014424077589	0.35476997383433	0.18046765611233	0.0285577279845066	0.0933446503340153	663.914987207788	-0.0846980364077943	0.148205913031586	0.517552204333183	0.732522891984203
ENSG00000008869.11	3092.70586104842	-0.0858699440637059	0.102708425916225	0.387298514716091	0.588664601778121	3027.9576775287	0.0140595696065151	0.104521367438598	0.849907480107857	0.935061028317024
ENSG00000008952.16	6234.23247276795	-0.100813956129585	0.104744089032263	0.32144221103593	0.523366263905037	5426.97729270104	-0.108437403856792	0.110865961014067	0.302417498808075	0.534702579188266
ENSG00000008988.9	30553.4271932672	-0.146325369634749	0.0928052382351173	0.104555665213081	0.242378580360373	26472.4019200982	-0.221637033003038	0.11162141888958	0.0319424342947017	0.114665575331866
ENSG00000009307.15	32673.4091207341	-0.230061975388434	0.0757367905386958	0.00177623140097299	0.010215150026179	31727.0788808321	-0.324563962605243	0.0871521352683106	9.89193732465357e-05	0.0012905507721417
ENSG00000009335.17	4526.01186372932	0.0568556190471068	0.096142116954258	0.545158661835344	0.721746148257956	4176.76855351421	0.0625826777989474	0.103456695162049	0.520605300829401	0.735183431583768
ENSG00000009413.15	4888.16359490634	0.228837469555117	0.127478452115202	0.0578417383574367	0.1580398166663	4720.81288177687	0.0845183650789136	0.0982494503377534	0.352699880494279	0.586330232270478
ENSG00000009694.13	653.703129716494	-0.143200306792482	0.144131487337998	0.288148439825367	0.487491179279204	622.453047261175	-0.00897920422047657	0.156017047778715	0.995251400586882	0.997656459962544
ENSG00000009709.11	2.66313033042271	-0.0798322552312692	0.437398480008137	0.123711651262986	0.2739821524769	0.983879280917759	-0.00629183734975897	0.305646973932201	0.790244604999989	NA
ENSG00000009724.16	0.916277322219134	-0.0121867046250013	0.430168887543066	0.836946028161732	NA	0	NA	NA	NA	NA
ENSG00000009765.14	47.0626402173133	-0.044685258824889	0.418495651629543	0.523208722990338	0.704755847358213	25.6401476530489	-0.112147631405737	0.322546682276633	0.129367122310144	0.309597683797088
ENSG00000009780.15	1102.509741763	-0.176240404894147	0.104342968219021	0.0826030744207344	0.205397244555351	909.102087741903	-0.223814208402884	0.14496650830948	0.0801992984168398	0.221902969806637
ENSG00000009790.14	952.570202973008	2.48025806121307	0.300089075973059	5.44257543046149e-19	5.69584615553691e-17	377.923814770459	1.80604089642024	0.47823405717689	1.19562143654001e-06	3.35439137630091e-05
ENSG00000009830.11	673.040455627168	-0.192019380335675	0.158822581317472	0.187709860576402	0.36547898679833	535.816082775221	0.325261664568306	0.148792385355983	0.0131954047759763	0.0594814442016269
ENSG00000009844.15	2666.79264564026	-0.215776826686266	0.117067367942338	0.0518580395573262	0.146055793422729	2653.26655533685	-0.27686271015205	0.110196273434977	0.00713922057019784	0.0375044877362756
ENSG00000009950.15	184.666461296109	-0.0844193993653393	0.310478866689885	0.672856765738095	0.812296245245468	192.763196048997	1.71196188398176	0.400366537890326	3.14033622895333e-07	1.08041151757185e-05
ENSG00000009954.10	3423.18967313671	0.230631831795655	0.115670038937897	0.0404872584742389	0.12208599449688	2941.52055079576	0.176366249219067	0.112989579650608	0.0899427445494081	0.241055881924577
ENSG00000010017.12	4291.12901352297	-0.0084601550296708	0.0935027071938728	0.943088477902806	0.974157323430254	4373.95535244111	-0.216156422566818	0.114153044489785	0.0401549680396264	0.135423955986846
ENSG00000010030.13	541.633552859542	-0.449616945136666	0.236137221509897	0.0227255460707246	0.0786079198770091	584.086068750689	-0.519538416407247	0.191364663248048	0.00129543120907356	0.00997974333458048
ENSG00000010072.15	739.723429893271	-0.117768298707704	0.12009008990976	0.304791275269876	0.505745801058033	621.657962321138	-0.082573344462643	0.13254403798173	0.484829137030413	0.70786697262942
ENSG00000010165.19	1207.89804396591	0.0214439661266888	0.135781409555933	0.879698057560463	0.939591555570735	1180.14821968274	-0.0916301722511615	0.125147812946428	0.414743031777375	0.647169396125634
ENSG00000010219.13	474.282646462698	-0.0636586716318981	0.119852872934557	0.578624398996085	0.746865562287438	392.875750720588	0.0234276722642696	0.163954013708542	0.867829994756933	0.943031944513024
ENSG00000010244.16	8773.19075385385	0.112026295597284	0.0831251710720532	0.16961797509354	0.341683898248277	7636.86947237511	-0.0860920007621898	0.098207039452998	0.319099544115553	0.551766288148294
ENSG00000010256.10	4638.94551922973	-0.302518399191999	0.105755504179883	0.00304758965814806	0.0159197542887159	4511.96929719962	-0.0428489515169843	0.113137273659017	0.683996802132927	0.845338735656746
ENSG00000010270.13	618.283120972852	0.76786851974861	0.122669001420923	8.54991229826092e-11	2.95665880215658e-09	448.07223530425	0.439065939358217	0.197952031610404	0.00707762750666404	0.0372997936136204
ENSG00000010278.11	14088.8394706689	-0.542189949874198	0.125192045980664	5.54206372375493e-06	7.27788566386991e-05	15741.3461335896	-0.32272774154177	0.0953006533228915	0.000354219479817255	0.00356068828796018
ENSG00000010282.14	32.2143357152283	-0.335839669871899	0.567624225396874	0.0359830482914057	0.111679437471544	34.1375279999125	-0.57751494992572	0.805558396288059	0.0146266348606572	0.0642112375825498
ENSG00000010292.12	2334.23251228497	0.139205071586903	0.11624828266596	0.211159848980782	0.39564076611939	2102.73575729842	0.165064098261833	0.125382439321769	0.147434980950528	0.337298269525443
ENSG00000010295.19	751.391487945501	1.03248866676627	0.235106072675511	9.88595787247481e-07	1.57574375948645e-05	492.621151187694	0.8693099566846	0.243810653227071	2.70222470409825e-05	0.000453890334741182
ENSG00000010310.8	260.088374780805	-0.0174047754672223	0.19867625174777	0.918893335067391	0.961063990008022	187.796862533053	0.0707039006776064	0.249025979766249	0.606058199541866	0.793818388768708
ENSG00000010318.19	408.76941391923	-0.149666193244351	0.147036246889288	0.27575604658211	0.473715612735556	324.315336406912	-0.0660779896329273	0.142945624537716	0.599245051725914	0.790108977381148
ENSG00000010319.6	1496.91551669281	0.167089191874573	0.24346085178125	0.394718455766471	0.596099814749606	1356.79690327849	0.953119133952502	0.259222889016059	1.27991700005593e-05	0.000244185673765032
ENSG00000010322.15	5168.99122352952	-0.175796825098553	0.127395271459332	0.140203205448955	0.299631767596732	4673.11036717407	-0.0108189553502433	0.138731076985301	0.916651579645956	0.963041893021012
ENSG00000010327.10	3619.48514206879	1.42989166459127	0.298895654086128	5.00347237647347e-08	1.06501208184686e-06	2281.65106423035	1.30200664612841	0.296788077565687	2.69149285290096e-07	9.54579720744995e-06
ENSG00000010361.13	201.509530658509	0.257424250663513	0.16718392796559	0.0931553932993208	0.223619802768118	158.40440604469	0.0072736918144139	0.172161426951924	0.966674961390574	0.984286905004356
ENSG00000010379.15	4.08545160893851	-0.16299880839237	0.445660520168818	0.235982743558695	0.426962711863363	4.45550769933612	-0.0363691557584551	0.305230389733469	0.354933684572305	NA
ENSG00000010404.17	10566.2743252599	-0.110973744977467	0.0793260186025288	0.152719866812506	0.317868871424738	9997.41592950053	-0.184601684512962	0.120793914183	0.101385609969814	0.262142085450273
ENSG00000010438.16	680.442195331947	-0.309485302336628	0.197407984297871	0.0741447986112936	0.189763921448469	902.406713701078	-0.310318059411884	0.157388946859756	0.0217696314861031	0.0864970542348491
ENSG00000010539.11	348.301332735339	0.340008823667161	0.153892319350354	0.017069948969549	0.0630993109779101	287.119639240395	0.160546083710436	0.19509102792868	0.28344088974891	0.512329655280256
ENSG00000010610.9	4483.18766829857	2.14659663169391	0.207180826639295	4.79901274153294e-27	1.14509243025718e-24	2686.640398015	1.80829301116502	0.293056831409157	6.96817561433129e-12	1.33408302942156e-09
ENSG00000010626.14	215.424031058004	0.0371462038038488	0.159280510093382	0.7944296901564	0.890198498958479	191.807745309407	-0.121338814078509	0.183814299106665	0.411603823062062	0.644381598529413
ENSG00000010671.15	909.167195336853	1.38270174028907	0.22868533454242	6.87548237922024e-11	2.40198953221924e-09	541.042423003055	1.03600718468429	0.284630523799884	1.24894688160585e-05	0.000239115506212631
ENSG00000010704.18	617.538365507682	0.441154992934772	0.166203509127876	0.00384572718095446	0.0192093146880373	429.570071856322	0.535357634404979	0.15691957633626	0.00013933464933857	0.00169272769939695
ENSG00000010803.16	1185.42805426752	-0.0782489944109453	0.130178010019973	0.532637334040377	0.711931199585563	1017.57455787371	0.212190392338866	0.176843629749771	0.143678837844252	0.331419827097902
ENSG00000010810.17	4125.06331326766	0.712386970533922	0.200255279996018	7.50755347566479e-05	0.000696762868466891	3519.3376678212	0.0668330838754239	0.137688752115376	0.559411589351408	0.763545675161335
ENSG00000010818.8	3857.34532597185	0.278395312072688	0.127357871587814	0.0225082563926979	0.0780397421950255	4052.99529281629	0.169039894075735	0.0936768514437732	0.056241031692117	0.172562073348851
ENSG00000010932.15	1038.53828920167	1.24058962956485	0.322080627401407	5.05600093606971e-06	6.70229101864219e-05	615.638388599823	0.590963461715506	0.827856895294947	0.0113832480466217	0.0530977920859377
ENSG00000011007.12	3279.59703627974	-0.026576654731811	0.0818994682750613	0.734991572261336	0.854430295249831	3099.30331475749	-0.15147152751386	0.0995545160860791	0.106941368303376	0.272352096613981
ENSG00000011009.10	1193.7388071627	0.0737107387954834	0.123153819151403	0.550046838190064	0.725872183902656	1197.23728658943	0.0566913770761458	0.120059987775404	0.598095528671398	0.789287020893674
ENSG00000011021.21	1237.22029025662	-0.211808256346629	0.117045555693117	0.058675313906027	0.159586420279461	1081.1932111214	-0.10101629333534	0.117770419202158	0.356477987207751	0.590210145004821
ENSG00000011028.13	4458.72138676209	0.392594245783091	0.170155934518722	0.0112408088232118	0.0453528811854339	4637.06406592938	0.462460384661849	0.127597108805445	6.89805576836789e-05	0.000960478781969986
ENSG00000011052.21	304.326808307697	0.0620548391187393	0.222215446031427	0.746942078363158	0.86196912507138	366.873982758936	-0.0907743733047483	0.185529573876213	0.532171351894465	0.745086575212974
ENSG00000011083.8	7.03449245067341	0.299385538206466	0.464099176889972	0.173214779243755	0.346502166963049	3.39978333392735	0.0888573423795395	0.324155272269976	0.022544703454082	NA
ENSG00000011105.11	2530.39732527775	-0.134242803741125	0.131555889767441	0.268873324369795	0.46631678970691	2808.78537199103	-0.030665059980602	0.11219469476338	0.767369120348366	0.892702334952355
ENSG00000011114.14	2810.30314530597	-0.105170836035944	0.0949219643672288	0.256305889368498	0.451510876797471	2749.86815006569	-0.124294809256693	0.107972440275209	0.220007460400351	0.440014662987111
ENSG00000011132.11	285.34845539121	0.247356945928301	0.16072434196608	0.0950065647943949	0.2269448035398	230.079559002054	0.298939285066753	0.198043771438318	0.0594033989269914	0.179652490802019
ENSG00000011143.16	558.355891189502	-0.247526124169109	0.128651218196371	0.0419336458079258	0.125324623004712	526.666239738708	-0.205994719675066	0.145668509723147	0.10591670167544	0.270616560329576
ENSG00000011198.7	3096.89916371665	-0.356867768054788	0.422158349225985	0.122884987430582	0.272758947449407	2436.85215771976	-0.243013805014339	0.160616018020852	0.0760617027725559	0.213540777763495
ENSG00000011201.10	580.551076554464	-0.34100807658803	0.170980761282766	0.0280277334368546	0.0919271130634761	555.944472186362	-0.0903612042452728	0.152635421752705	0.48975253515241	0.711588305062637
ENSG00000011243.17	1788.26045818723	-0.115086824324471	0.104174411753398	0.254528990717906	0.44944248113076	1686.80861897512	-0.0544414896490156	0.133538286100157	0.647832574114893	0.821901710335301
ENSG00000011258.15	2262.3760519808	-0.275891402877607	0.127760093999689	0.0219463064098722	0.0766370287203219	2287.40480318209	-0.295031010385383	0.135875563594087	0.015240826728179	0.0661908368532993
ENSG00000011260.13	1651.24369099568	-0.231785227905804	0.128158242346293	0.0571700327342101	0.156603620296114	1602.34258491723	-0.382489557853227	0.15366159977767	0.00436064108396137	0.0256733985458625
ENSG00000011275.18	2122.34972125004	0.405105682169943	0.118730065573846	0.000354358424778422	0.00263709980188173	1894.66874554544	0.0768170533079409	0.114798879288755	0.480749880837607	0.704797595439535
ENSG00000011295.15	2459.72733937846	-0.268731720335405	0.0771291153043144	0.000386568400819426	0.00283725272591582	2114.4010719135	-0.236914165993321	0.116392357179365	0.0268772813934792	0.101135859394535
ENSG00000011304.16	5470.05760372356	-0.0650745332699836	0.091517981391427	0.477876635673474	0.668587000955685	5545.79877695384	-0.204251007470513	0.110930889669052	0.0471048447699933	0.152114145761229
ENSG00000011332.19	8.19360787676836	0.176693783593008	0.423742399729325	0.306765209497393	0.507996714818328	7.42034508382201	0.0479161589231441	0.294999721389394	0.602988298713944	0.79199379397183
ENSG00000011347.9	304.233842758582	-0.211693110939194	0.209017363427433	0.24420054859153	0.43689505060677	213.589374103144	0.650416411466378	0.465071597802881	0.00897334361116397	0.0445478573464676
ENSG00000011376.9	705.674666100319	-0.0244347724057071	0.0981143289426647	0.80402511769464	0.895468413650959	707.775368297381	0.0603691746551158	0.130539776122648	0.702573245556205	0.856399634402267
ENSG00000011405.13	3974.92277000366	-0.104547910927373	0.123324825242205	0.370698700351496	0.573392244338998	3558.53621941689	-0.343535629799049	0.113935197700639	0.00146800998502698	0.0110338213233016
ENSG00000011422.11	426.084808391063	1.66048990358151	0.312500421697654	2.40463569301054e-09	6.52011503078689e-08	295.709007043032	1.10199090177889	0.373834799029192	0.000105566275665056	0.00136339405491966
ENSG00000011426.10	1092.9807329333	0.101667106504014	0.142300684862095	0.446230204013882	0.642421799081407	1408.51324247726	-0.273521635100622	0.176293279391753	0.0603086618990735	0.181461321607559
ENSG00000011451.17	1164.74047667684	0.138506238456933	0.150444571236628	0.322465282528246	0.524402174011817	1096.83349712643	0.16153509152245	0.142620305656983	0.204960869111325	0.419767818008603
ENSG00000011454.16	3858.88733859375	-0.204799094618127	0.0890930765823486	0.0183648308007981	0.0668405675689343	3684.56648903493	-0.132358768797685	0.0928025998848971	0.132031769263936	0.313399253021513
ENSG00000011465.16	196111.809788236	0.239395408242828	0.174379551978365	0.128324854384095	0.281223305516062	190805.479922572	0.0252232970294053	0.150488607623032	0.848345666372286	0.93390319638904
ENSG00000011478.11	189.371335707008	0.00726293171157176	0.141007140982963	0.956602073287362	0.980605604365558	157.33293092921	0.132532740241693	0.192189215985682	0.377151961871932	0.610822520218213
ENSG00000011485.14	1527.97230379907	-0.163573390090989	0.105346936416412	0.106731645484257	0.245846490288624	1403.38521204405	-0.121492539487141	0.113926942768791	0.241978796812461	0.466212782490799
ENSG00000011523.13	2611.42503236674	-0.269034821709989	0.0764379658803495	0.000339860293115284	0.00254372849875276	2548.58764054045	-0.308562994490542	0.105652893312884	0.00182079720202884	0.0129822840504656
ENSG00000011566.14	2586.82088833418	-0.301251362927489	0.102003962391046	0.00242924909756195	0.0132197958561136	2596.36999402006	-0.506672268347623	0.106940391040434	5.71797809943638e-07	1.80070509529232e-05
ENSG00000011590.13	9.2846611070713	3.71623288860966	1.30868376840295	2.65157926132339e-05	0.000283973665863722	4.87939592891182	0.0951035303499601	0.325624254762395	0.066594940457518	NA
ENSG00000011600.11	1460.18539841055	2.28922419789138	0.216212936266874	3.14937161075715e-28	8.73804139584608e-26	850.580562747717	1.75305090591213	0.303946986566811	9.70384423304175e-11	1.20984628295955e-08
ENSG00000011638.10	3097.68339911869	-0.43566972886911	0.178826787696786	0.00635168470422232	0.0287913276457919	3250.47261687393	-0.253189953522097	0.154146906564249	0.0597761875182182	0.18036943804514
ENSG00000011677.12	37.8137820153543	-0.290297270895488	0.361080593692588	0.203488680581669	0.385781297263563	40.1478543894319	0.00852403213209645	0.258383308453499	0.953779981082722	0.979079845314057
ENSG00000012048.19	564.478688600736	0.0890437380581016	0.163085244362751	0.551245939687174	0.726780824780398	475.273483130069	-0.155249044546841	0.187421329188091	0.296000658397284	0.526985157024337
ENSG00000012061.15	3388.68995867468	-0.259890050120063	0.108476802539592	0.0141168642068891	0.0542594228158152	2938.52515184123	-0.0239317738818173	0.108069025022951	0.829940157686124	0.925053778258638
ENSG00000012124.14	153.019133893123	3.32017714421235	0.583273538783	4.94469119061866e-12	1.98963366777996e-10	44.8299687053919	2.0173856768587	0.535792072181961	4.73497329693124e-06	0.00010736744178796
ENSG00000012171.17	383.397584727358	-0.726733765155929	0.245481284994916	0.000548637171501892	0.00383226918887782	383.06635597237	0.132246508918358	0.166529412127183	0.344248549490103	0.578137366618491
ENSG00000012174.11	938.646792398402	-0.11622180448712	0.104355308626968	0.248711096697981	0.442876879399214	830.495245855183	-0.162099414316791	0.119369541249013	0.140057889484417	0.325699374347387
ENSG00000012211.12	290.087127312973	-0.175483055414044	0.153512512950646	0.214600106666905	0.400076032907182	288.400960470588	-0.130637573765927	0.173073376386301	0.359094775177925	0.592444359393122
ENSG00000012223.12	1166.56765088648	0.770460947161173	0.696968613871589	0.0159071220960072	0.059688605178932	301.969059108478	3.24563011477154	0.516784436692722	1.09768854769302e-13	3.35789096597974e-11
ENSG00000012232.8	2225.60191957962	-0.0637322055307138	0.0988583270994123	0.50914852703502	0.693899531847304	2278.19314249276	0.0306167008748502	0.100593425212784	0.748173910480098	0.881754420771759
ENSG00000012504.13	1.60135530488839	-0.0136721176346931	0.429876066920451	0.812590797877293	NA	0.82157484923127	0.00182656755520081	0.30632679937602	0.913743615444703	NA
ENSG00000012660.13	4950.44162875899	0.133067622113006	0.360197307421549	0.496944586471837	0.683277329595742	2775.24625703824	1.31293959670078	0.280061337324076	6.58055554148423e-08	2.88887785416708e-06
ENSG00000012779.10	1017.92204288424	1.4291979001306	0.271952430864161	5.24925752759086e-09	1.32682768925684e-07	647.942598850341	0.529247115529585	0.229606870621976	0.00360023254077806	0.0221158669773226
ENSG00000012817.15	1538.48321157161	-0.224194713958276	0.226030962418261	0.242844234287986	0.435382543718208	991.908967089541	-0.0118082344617038	0.305373995924728	0.704298895585909	0.857578123776667
ENSG00000012822.15	12425.3402238398	-0.372766381964177	0.111685156968706	0.00050405992874305	0.00357001304830452	11071.2071698181	-0.337843078024379	0.150368860162484	0.0101460803497195	0.0486414336636101
ENSG00000012963.13	2199.67151748328	-0.0455462076824658	0.08061151143397	0.598987212804973	0.76230379672193	2127.03754182601	-0.113589677366234	0.12139104672276	0.307758171697362	0.540059044062323
ENSG00000012983.11	4543.11248950627	-0.405084557353649	0.0987623445146511	2.31049018595789e-05	0.000252660890591848	4617.5226639021	-0.462704398483178	0.0946624189845706	3.01855365345701e-07	1.04722540088139e-05
ENSG00000013016.14	406.024446668146	0.26172433265738	0.155948569458293	0.0692614173494568	0.180766761434278	324.35490481048	0.140986903698421	0.166274671967398	0.310573976540566	0.543266553893437
ENSG00000013275.7	2263.9677087528	-0.0227839283884285	0.102735308557632	0.80611884551996	0.896689700676329	2142.60168364666	-0.0558695737239469	0.109478038466953	0.588391570369349	0.78294467353008
ENSG00000013288.8	2451.44784463423	0.34336151835501	0.105809832107927	0.000742528054942805	0.00493522616127863	2132.92082051455	0.191067774064871	0.120083451965808	0.0883651239908267	0.237937969626035
ENSG00000013293.5	2.10818858904424	-0.00537151509797028	0.422703687253932	0.924916231535426	NA	3.10800173127267	0.0861692918977677	0.318212257347838	0.146651837891043	NA
ENSG00000013297.10	389.913565816441	0.334933379602743	0.191666347854506	0.0488525202642223	0.139852427837385	517.367807128576	0.246801388250562	0.194913850952032	0.110429476174461	0.278118182565083
ENSG00000013306.15	2696.90459312561	-0.0576821789329641	0.133338283644311	0.645834684806661	0.795655793792428	2586.58443882738	-0.0166382535972381	0.115819286296713	0.854973309131995	0.936945257203851
ENSG00000013364.18	3409.28544536179	0.710874780205291	0.205178517357532	0.000105895984881661	0.000940373686364462	2885.20995598432	0.326397556150531	0.133748339474251	0.00670449122036233	0.035839908211849
ENSG00000013374.15	3298.93495967601	0.306513155227358	0.0763232216987239	4.3581142660769e-05	0.000436195320901262	2800.27348201767	-0.0339545671532037	0.104917180510391	0.72012044829639	0.867221111301046
ENSG00000013375.15	1698.85847379906	-0.0192137883019893	0.133062621772098	0.869089485922878	0.933713283353776	1414.61980987225	0.0439772261021634	0.115631594648581	0.680496251501519	0.843006470091481
ENSG00000013392.7	317.366800322067	0.178735444980021	0.130516299440871	0.142683642108957	0.303490009677888	262.914813183898	0.260618509096258	0.171937182631443	0.068335746334511	0.198312733608236
ENSG00000013441.15	7507.10598823211	-0.24483505465457	0.123499023145154	0.0366800468800666	0.113292483420136	6719.98922634564	-0.0300305672721344	0.122243602979077	0.786713578059375	0.902411885805709
ENSG00000013503.9	902.773857023824	-0.373486065439173	0.111138680319591	0.000474393453961826	0.00339110311713096	933.842896605865	-0.385015799937691	0.154681413037564	0.00444287632304124	0.0260084092085875
ENSG00000013523.9	925.316315151451	0.339717546602253	0.16823472578041	0.0266580746242184	0.0886709113888992	676.600632157471	0.620221311656651	0.145766759132007	4.01011494013289e-06	9.32370699670588e-05
ENSG00000013561.17	1995.48936238681	0.0230534492813076	0.110862703906339	0.830276338125412	0.910358593144493	1744.85118114559	-0.108709037704424	0.100668620576411	0.26208576568916	0.489667242898235
ENSG00000013563.13	969.627496805722	0.629499895113055	0.124664720037183	1.46512237504521e-07	2.84453091871064e-06	679.132672913673	0.554480385591617	0.178716782397319	0.000360268743449125	0.00361089520518544
ENSG00000013573.16	775.064765828559	-0.336449497447734	0.136015091618328	0.00884137977161414	0.0374780889554957	604.507841905305	-0.0990809711846395	0.189083795124664	0.500280492259076	0.718814364403392
ENSG00000013583.8	1488.08656473662	-0.00773712909957114	0.114939065729977	0.948299341726186	0.976942541259706	1405.27976937462	-0.12380388081365	0.114304180427007	0.239324514761286	0.462722445479273
ENSG00000013588.5	455.917768005455	0.309321751432637	0.236526333819039	0.114092227281973	0.257871993480643	511.525847749292	0.744999437973617	0.253871411479225	0.000308681449254927	0.0031785888078905
ENSG00000013619.13	347.695544203765	0.0728269711853535	0.161462354819064	0.626851733303288	0.782286046461807	296.454721995927	0.522581869919494	0.194031720600686	0.00143689390294695	0.0108474772789201
ENSG00000013725.14	493.336516270259	2.54049900974357	0.515337521058646	1.20801839249131e-09	3.47283456183556e-08	225.904501890267	2.39841419496378	0.32062547565417	7.49786303486071e-16	3.97521317876448e-13
ENSG00000013810.18	594.840262531297	1.34346126741857	0.294483256406745	1.89711537964505e-07	3.56714500186845e-06	427.390071693593	0.502820547498989	0.220963151485544	0.00486144789813385	0.0278500589435455
ENSG00000014123.9	3118.92956857074	-0.189142063128538	0.0961867552031521	0.0355515074120136	0.110599024557765	3111.45578071636	-0.411214061933863	0.109521687081681	6.46189809419958e-05	0.000912031855930134
ENSG00000014138.8	573.802031846349	0.302247433847097	0.150021788353373	0.0301029601342876	0.0973024562129824	487.341193972326	-0.0757772045946858	0.185765579273694	0.602453621327955	0.791821353178117
ENSG00000014164.6	376.971754040908	0.19102111544197	0.149136453664597	0.169866110347318	0.341978169372432	405.744893944706	0.0586806672926261	0.148944769154119	0.648374099513854	0.821953106619208
ENSG00000014216.15	6245.19955084056	-0.0704238971554276	0.165846980589995	0.634235570081364	0.787300745901125	6757.37624236498	-0.142455840176501	0.115869286297941	0.171068537062505	0.37202189112762
ENSG00000014257.15	2018.53108600626	-0.0595331899750095	0.187482057058042	0.691166858103259	0.825794021391111	2329.12985126117	0.0753521935550968	0.141426545920158	0.542771005834592	0.752960488939407
ENSG00000014641.17	5454.91595082714	-0.195507939198077	0.105471433577865	0.0542648184457846	0.151069050628266	4953.54900233898	0.0827147296161753	0.108797493910406	0.421033401013862	0.653662428485561
ENSG00000014824.13	3542.8311339146	-0.265153133773486	0.0964549278871067	0.00462131924700011	0.0223126868783225	3095.52759399557	-0.303370309819338	0.11876532445864	0.00548897810897354	0.0305891052487814
ENSG00000014914.19	1027.66069266025	-0.353283352242764	0.138708346127026	0.00668401626153854	0.0299506689232997	976.563130105883	-0.15036187687344	0.14482140111649	0.240861718216324	0.464666705314324
ENSG00000014919.12	1255.36295424974	-0.249500808809455	0.0998187300170487	0.0100379810438045	0.0414603194887	1127.84574235089	0.0740633361563595	0.12164983313326	0.513652567762142	0.729400051069144
ENSG00000015133.18	1113.10575977001	0.731854227447383	0.207734859634879	8.14652549957596e-05	0.000748495359820493	820.724421695819	0.776707887583119	0.152393301485502	3.47094715146018e-08	1.72521091948899e-06
ENSG00000015153.14	598.850969150931	0.32510032359067	0.163754559658245	0.0312794605715486	0.100146223497343	493.414770916859	-0.0129527113139196	0.156246743675818	0.894710553588493	0.955130885257332
ENSG00000015171.18	5281.16744235505	-0.281470525777697	0.0910378029484545	0.00149204137370559	0.0088501111047453	4862.11618174591	-0.26555296508209	0.108132601848352	0.00837567893000317	0.0422399788379696
ENSG00000015285.10	540.555584294004	2.21531260090687	0.309976909293126	7.02152396556746e-15	4.20956239553782e-13	278.934403099608	1.73575521099217	0.299474101900729	1.38197124992631e-10	1.63040680962622e-08
ENSG00000015413.9	28.3496968020307	-0.0663528627293815	0.414828466553208	0.498270930549253	0.684745877661448	39.8392871281198	0.0873726677710239	0.310187807582962	0.235505059587171	0.458395756103167
ENSG00000015475.18	556.9847065119	1.20575710833035	0.140890592627422	7.64305453096231e-19	7.82707829027003e-17	365.156156649531	1.1673312478749	0.236692947748457	4.34763851430363e-08	2.03846080635501e-06
ENSG00000015479.17	11379.3893076065	-0.0418796939813714	0.0882017113923427	0.605640902845089	0.767130140290193	9591.65558882192	-0.138060780877107	0.0956189999129693	0.127102257213672	0.305485687830653
ENSG00000015520.14	10.335054934541	-0.0254152927237874	0.359036383789559	0.893052029195506	0.947408610556374	13.6549876234491	-0.0280393286298054	0.281651338479797	0.79823132874336	0.909267804342577
ENSG00000015532.9	816.501703821621	-0.201109852537793	0.138782153232747	0.127772958686422	0.280348557904986	822.387007012884	-0.102806266029507	0.118028450750493	0.358790994526454	0.592265798644698
ENSG00000015568.12	1632.02510699705	-0.23811554453151	0.167142314916393	0.116022719237797	0.261111399855819	1534.34457603597	-0.260940367329809	0.1445986336984	0.0384579797761503	0.131299111798
ENSG00000015592.16	1.79906668002772	-0.10023538869512	0.435487013074502	0.366826309078632	NA	1.08977567661543	0.0116605833242532	0.305673989117252	0.720459070885127	NA
ENSG00000015676.17	3519.90773574056	-0.156306919184246	0.105351373874456	0.123215162533104	0.273197712328263	3380.44839773425	-0.178977787438446	0.124902020853193	0.11413197743658	0.28387048793028
ENSG00000016082.14	29.8243598680703	0.0442137692913885	0.353778095544989	0.816065960662749	0.902282094776603	38.2153443170996	-0.0214756498129185	0.282854891015223	0.836976130148803	0.928232030159147
ENSG00000016391.10	453.664424324726	-0.0189709166356394	0.211840566082143	0.912669926162775	0.95753493858198	275.606848932325	0.427993115065933	0.330633727954835	0.0328731103302955	0.116970797160475
ENSG00000016402.12	1760.3848832997	-1.03808229195207	0.263181850394918	6.85882985080053e-06	8.77996454237937e-05	2120.44218202277	-0.715169017841255	0.174113292519277	4.68830381344902e-06	0.000106644728218576
ENSG00000016490.15	0.15877939435318	-0.015298043880121	0.430417201180827	0.838251445049572	NA	0.496635170729075	0.00488697350287792	0.30631865804827	0.908155506044761	NA
ENSG00000016602.9	985.267150854367	-0.483202140185722	0.282544162499172	0.0307612210591857	0.0989765160366367	1096.32105708346	-0.29060146837458	0.193305007605852	0.0591353860550004	0.179051453720785
ENSG00000016864.16	2047.30694350167	0.400646033980601	0.133365505123241	0.00154586645879099	0.00909192003283506	1712.30983153621	0.0741719417172882	0.119276958110548	0.493768928369289	0.714311910158244
ENSG00000017260.19	5881.06086537819	-0.290789476723314	0.127015408105524	0.0159806368979248	0.0598985197960076	5357.79390106061	-0.103293618825359	0.110351218547575	0.313258891183238	0.545866685740418
ENSG00000017427.15	1344.62243839417	0.977255168400835	0.257707429095212	1.32398662251899e-05	0.000156305433778981	903.095554555774	1.3037095635207	0.239370857846663	1.86673753492834e-09	1.46762479124385e-07
ENSG00000017483.14	435.192723810844	0.158406856832815	0.177645846006248	0.327402056502493	0.529528941246254	390.206898024589	-0.0454772150195468	0.195844411453041	0.75717743890193	0.886957666803691
ENSG00000017797.11	6610.2050100934	-0.243977408805463	0.113178164134011	0.0245875410330395	0.0833238626032318	6740.90305395194	-0.436013798076643	0.119870676917106	8.6716717789306e-05	0.00116204897843777
ENSG00000018189.12	2874.20201048175	-0.358487654879832	0.096245739715658	0.000122642922858357	0.00107154257866102	2525.27164639325	-0.206796955413975	0.136221253058196	0.0874699984069563	0.236102299496079
ENSG00000018236.14	3299.30880618193	-0.174707262310791	0.1956722082279	0.302045237219411	0.502447114144755	3915.99334822338	-0.664477274242137	0.127298166388593	3.89626399207096e-08	1.88231426551521e-06
ENSG00000018280.16	175.571062407237	3.13718008624523	0.457624210144781	8.75442823963766e-15	5.14505941443335e-13	88.0532316571602	0.650434079104456	0.437581990838292	0.010585941298315	0.0502491983988197
ENSG00000018408.14	3919.75044924443	0.0790439375155641	0.126761576851152	0.513335298904499	0.697295546348642	4019.60295892981	-0.232482099044583	0.151219712128757	0.0810757345941549	0.223431022817985
ENSG00000018510.12	2179.13928847131	0.288004008031616	0.101164528083638	0.00334689348968902	0.0171300355121128	1876.14235047972	0.123122932373854	0.145889161004862	0.308536992385869	0.54081850148932
ENSG00000018607.6	0	NA	NA	NA	NA	0	NA	NA	NA	NA
ENSG00000018610.13	1080.91857901671	-0.124273970133182	0.102354783342296	0.199645342108694	0.380642229968481	1069.53181766783	-0.275595542766772	0.130250601060452	0.0189353379416643	0.0778154631810531
ENSG00000018625.14	538.895682158037	-0.269391196736191	0.342650365279649	0.211812869439558	0.396487033928499	496.036637986724	0.23948936715217	0.255634639859207	0.15337606661747	0.346710061162067
ENSG00000018699.11	909.405055625893	-0.236887358120376	0.0851925211427824	0.00406274233943838	0.0201039184905307	842.657576390143	-0.348622796176756	0.129658169026396	0.00325168671620292	0.020479782586332
ENSG00000018869.16	123.422696879602	-0.287202639062469	0.259730792635928	0.164516060851724	0.334789089662589	98.311013523085	-0.291242762257584	0.269917665999282	0.103427124169331	0.266199606977381
ENSG00000019102.11	39.4085051926224	-0.238078631396236	0.381232787569434	0.261509939284547	0.457872663726781	25.1178352897077	0.058950212816494	0.276739328186493	0.639790718156834	0.816602017242521
ENSG00000019144.16	4863.90642361135	0.0222969828170485	0.162959364104276	0.879821805997823	0.939639607596189	3784.34330268318	0.34856923845385	0.154929538446485	0.00821275748045743	0.0416632110914154
ENSG00000019169.10	725.083668527197	1.62932862342653	0.217628640737937	2.6894583562962e-15	1.71586004918673e-13	582.647130070669	1.39123676097397	0.353473282945044	1.61098480613001e-06	4.28992952693118e-05
ENSG00000019186.9	21.9187520589074	0.143799890001951	0.387671233456364	0.43353136799673	0.631160136841768	16.839660663	-0.500396038503499	0.772440722957638	0.0203091696935497	0.0820822325554195
ENSG00000019485.12	618.380911402679	-0.0701665176267676	0.125815757668805	0.561726148672385	0.735043827021767	594.202555973472	-0.133062368936129	0.15889112457599	0.34051253579456	0.574092782691771
ENSG00000019505.7	43.625824139148	-0.206666200999077	0.471265627331321	0.0822458941531679	0.204893430819455	9.96524654344816	0.0508936271889498	0.307830774316707	0.239305290068204	0.462722445479273
ENSG00000019549.8	2257.64054269695	-0.00340116038656259	0.114478305685119	0.942199589694263	0.97361848381165	2167.29196022197	-0.406568044727461	0.128680623101174	0.000525747882868144	0.00491895428690707
ENSG00000019582.14	65614.4104454289	1.85505490462597	0.206580392543678	5.21663092124826e-21	7.03243109671778e-19	43372.5636442823	1.47462917305219	0.238443649931508	1.30254087775447e-11	2.28242692621433e-09
ENSG00000019991.15	301.725384687132	1.08202825547217	0.254481677337673	1.77448972496874e-06	2.6282494927051e-05	259.614357012444	0.368574664582793	0.425584923066675	0.0453241950180556	0.148145491683265
ENSG00000019995.6	3851.18072749097	-0.296816038725485	0.127862683533518	0.014413081113567	0.0551315371033701	4118.64219649409	-0.443088138352431	0.115464750368148	3.87904415779777e-05	0.000607628757960488
ENSG00000020129.15	435.417455587456	0.23335424431853	0.197457304347619	0.178039448239462	0.352987060610038	396.777086161883	0.0260483574775569	0.142562100947321	0.838823618150398	0.929294682409761
ENSG00000020181.17	3741.99972476577	0.153530201972019	0.141089430307915	0.2380973068161	0.429615837714683	3598.37622413312	0.213880494329269	0.167194284851176	0.126577702130843	0.304508103194816
ENSG00000020219.9	0.390849863486664	0.0244049044836414	0.430880182531031	0.723226884749346	NA	0.253958654720145	-0.000751235515622719	0.306314477021175	0.921716202112693	NA
ENSG00000020256.19	666.908290904751	-0.159924086297955	0.156479733533605	0.267978046355464	0.465135968872316	806.063667205833	-0.273382730353453	0.17187122090245	0.052206608796135	0.16378031407642
ENSG00000020426.10	465.266691697609	-0.223063553329276	0.145486177751328	0.101369128370704	0.237339128106618	453.62407153056	-0.188762436747467	0.138847926994675	0.122381940144351	0.297418336679201
ENSG00000020577.13	2223.44407344155	0.236203026479135	0.143436230568208	0.0718440106169586	0.185567215558698	2421.72217379421	0.163819446539065	0.179901329682516	0.272201732682151	0.500074835251092
ENSG00000020633.18	1605.0165999406	0.521501005360026	0.146688313457962	0.000147580343857031	0.00125675038714226	1262.45071751541	0.375456833573632	0.20508421918501	0.0211045996359441	0.0844551590231112
ENSG00000020922.12	2108.13845402109	-0.211356387970045	0.110158923439559	0.0451117141188155	0.132111037825059	1929.57185091267	-0.194956456774311	0.120462182847333	0.082203988617372	0.225578218001513
ENSG00000021300.13	187.19481485594	-0.0692313125372661	0.257824372636597	0.726142616090518	0.848464275135196	109.515007337016	0.7193820592076	0.497121989988477	0.00744621448437256	0.0387822108043757
ENSG00000021355.12	2638.37993967454	0.870854904200696	0.161234414433448	9.9937901082246e-09	2.41114080659603e-07	1810.17734116868	0.556605223739706	0.14099824181973	1.67451572868e-05	0.000303985616522532
ENSG00000021461.16	0.801109648504756	0.00724762357692359	0.42952567118628	0.908205090010621	NA	1.36183283935643	-0.011693731664391	0.306353979988303	0.629714130230482	NA
ENSG00000021488.12	11.1609417502747	-0.178336283399585	0.430943246583923	0.250691945776531	0.445159314865474	8.58189972264912	0.0162304999453637	0.294893025146385	0.831032088371904	0.925961522495901
ENSG00000021574.11	1410.50528361107	0.00735992273079251	0.0877480410553369	0.934071851575716	0.968859552842833	1351.7263350957	-0.205049462485504	0.126641840157042	0.0747430063774456	0.210955656956926
ENSG00000021645.17	179.473773322873	-0.845179683934761	0.193337981523489	2.0715458376448e-06	3.0139728800026e-05	168.25134641785	-0.195411722741546	0.199545740795162	0.212400675708494	0.429932398595339
ENSG00000021762.19	1155.65969167709	-0.113640453148665	0.169932969131442	0.460347378129856	0.653143914637761	1243.12444848747	-0.168939465939973	0.10999502304137	0.0982938691693469	0.256484019563531
ENSG00000021776.10	3106.88399605037	-0.0522636616404396	0.080682346624724	0.505666965682769	0.690890945267782	2811.87276190026	-0.0791488844784588	0.111445403776291	0.444802084915228	0.675649144517539
ENSG00000021826.14	409.075487423003	0.07311770690759	0.184273297687376	0.658990746922027	0.803330825269198	330.758106515656	-0.0220513065174462	0.187268259168314	0.876967380029883	0.9469557065786
ENSG00000021852.12	0.278150642923825	0.0102474453118848	0.430507710487551	0.868164829301175	NA	0.0818417216391364	0.00419832893513535	0.30641312425655	0.965952920933327	NA
ENSG00000022267.16	13904.1754873701	0.229938717293039	0.236487688929944	0.234722675737716	0.425489460288509	15241.4642526615	0.209340502885624	0.22380382318679	0.189126244438247	0.397172796694051
ENSG00000022277.12	4092.23172809091	0.0209633043628958	0.0674496543461536	0.760146794415604	0.869754611180144	3778.37333119426	-0.111359225282193	0.0941347707917409	0.212198686525771	0.429658474014014
ENSG00000022355.14	0.462398541872566	-0.0225888321705251	0.430972323949888	0.709416868728897	NA	0	NA	NA	NA	NA
ENSG00000022556.15	450.40711037501	0.0995610262619273	0.336424963575773	0.607223485770365	0.768115336583082	250.234604199565	-0.0407361509465773	0.305959132005812	0.305707252265411	0.537875157853294
ENSG00000022567.9	661.246076301124	0.501263424722491	0.161968709793147	0.000800376042754083	0.0052625441598664	646.140475395084	0.213307284245554	0.153066077765085	0.112242723312095	0.281075789018311
ENSG00000022840.15	5462.13408310507	-0.0186382993332783	0.072217098352754	0.751430050521853	0.864713761264698	5182.31443583221	-0.00834792965629383	0.109550013359412	0.933645395556573	0.970207585492529
ENSG00000022976.15	673.376573487369	-0.109199077588841	0.129341900527988	0.376875908461486	0.579012043770492	576.966706188417	-0.052922591608801	0.13799935386719	0.658065525507301	0.828572699483282
ENSG00000023041.11	1418.43132897232	-0.104650397402519	0.114475179931964	0.34090083218999	0.543514282833446	1076.04778542082	-0.0608108789821195	0.105978964159974	0.536078278394078	0.747789959006567
ENSG00000023171.14	331.931672774401	1.91570555488927	0.201114618775727	5.04051655941357e-23	8.12647065028157e-21	171.804123083492	0.93952243327005	0.426817749711037	0.00112508705855126	0.00893715908938317
ENSG00000023191.16	4377.88293600938	-0.00449760731453158	0.160832443900202	0.988016318620213	0.994812109823484	4707.94655883012	-0.148800851942877	0.139150958464381	0.237843115985502	0.461435369098967
ENSG00000023228.13	5029.92201131179	-0.105909662116567	0.167560040284289	0.493755580376491	0.68101167071465	4897.30663576583	-0.244368181821906	0.0986129752781747	0.00818973364022015	0.0416168892796343
ENSG00000023287.12	4273.16667200805	-0.25691785868486	0.0990132742293737	0.00752539691494766	0.0330140643110068	4579.02233076622	-0.493387517198623	0.119538426708054	9.52726629196116e-06	0.000191443425771507
ENSG00000023318.7	2534.66394444318	0.0812864626372265	0.0700732210483862	0.252251775661741	0.446843327324781	2257.77388656164	-0.127997021319806	0.10736837143614	0.192266931094816	0.401850129813759
ENSG00000023330.14	1778.39380140988	0.156447985141058	0.15153552252613	0.263954164028192	0.460790469558539	1555.98380930499	0.384981761337933	0.11097993870069	0.000198239257818217	0.00224602363501768
ENSG00000023445.13	2092.55847394759	1.41545541796853	0.354305125806447	1.44597562558882e-06	2.1823165339769e-05	1032.35950664819	1.42758963918888	0.278243575652382	6.85175002585838e-09	4.41765625744292e-07
ENSG00000023516.8	3976.02759578394	-0.0826458186027322	0.0837684457069195	0.314642844759716	0.516257943764536	3663.94284051995	-0.218496325941729	0.0971068186907931	0.0180062362658567	0.0750030111339885
ENSG00000023572.8	185.237752709431	-0.0116167294790611	0.175278980767192	0.945271451797117	0.975525371365036	193.045875781804	-0.275615641452065	0.219158766970078	0.0945122044017844	0.249175532287932
ENSG00000023608.4	497.154283203034	-0.220527881543694	0.143092866936024	0.102709106751434	0.239634496547957	530.784183748115	-0.48745812197053	0.16271872719064	0.000649697606825099	0.00579542597770603
ENSG00000023697.12	1530.57369911056	-0.0132659797683486	0.100232817904039	0.889474857118843	0.94555985165946	1358.20560679041	-0.122701938217464	0.126613739533184	0.282277430714102	0.510821847967398
ENSG00000023734.10	3914.04991641774	-0.0368099662099124	0.101355763578167	0.709125946131479	0.837172909604255	3506.8806775628	-0.0967070974368197	0.112154447607999	0.376046571523995	0.609406458078591
ENSG00000023839.10	206.94736284378	-0.0288893645184419	0.190598604334448	0.86207912788125	0.929799204684851	170.082609729627	-0.204036558893935	0.199667058295	0.19047478773834	0.398991711687332
ENSG00000023892.10	1207.66646384766	0.588465676376435	0.184280031955302	0.000426961310073528	0.00310223015215117	1068.52799090219	0.286755637412571	0.121055140227914	0.0103496904127764	0.0494227595069231
ENSG00000023902.13	1756.75644317629	1.78816799740783	0.218396338974041	5.16640726134362e-18	4.74137091011231e-16	1074.46860485649	1.46674138517879	0.259513522480875	3.48940556503378e-10	3.60752194341017e-08
ENSG00000023909.9	757.927565130513	0.0312470982806805	0.229311609253173	0.893203903073812	0.94748547751597	493.146376026458	0.453214831977725	0.159544450675041	0.00127478887912851	0.00987276312103455
ENSG00000024048.10	3426.54390957064	-0.0342713533631285	0.0987065083543342	0.757876527772767	0.868277096658428	2987.97173221147	-0.0827787773976432	0.10699806673765	0.410217249320984	0.643023699109469
ENSG00000024422.11	3093.49379953474	0.458239177315462	0.132433064709634	0.000256696564968716	0.00200952648842471	2902.71175545835	0.427660809910386	0.180952570858186	0.00512993218654022	0.0289813136123203
ENSG00000024526.16	181.998624724001	0.105555873663781	0.181191402988548	0.526013005241396	0.707229183414941	217.046507470896	-0.325311564674371	0.243524782502225	0.0642318245099894	0.189921555182761
ENSG00000024862.16	717.396497529236	0.301709829684745	0.134262271597505	0.0136315731265744	0.0526937770728738	628.34976247408	0.0742854014031982	0.137094137653681	0.547773334252995	0.755643328967163
ENSG00000025039.14	1260.00348539923	-0.144414229202684	0.161343753723763	0.330983713415144	0.53340553733613	1227.69068025427	-0.110037155963199	0.134649315564394	0.365171547882812	0.598830366846926
ENSG00000025156.12	1020.24701707238	-0.339237425531521	0.119405072696802	0.00269048833539545	0.0144070337008238	1043.5139640454	-0.496358310205594	0.170402994303092	0.000762141368876683	0.00657712733066076
ENSG00000025293.15	2026.35369884431	0.27214263157357	0.106756006083522	0.00810424778974955	0.0349810883703354	1806.11391847526	-0.0158760548249015	0.119637811787322	0.884057231171621	0.950431621116602
ENSG00000025423.11	46.3202363481256	-0.17523360839311	0.347472509911132	0.404021411826969	0.604448862474343	53.5359813709964	0.0428275881773197	0.273091719544258	0.722406276671992	0.867987366072797
ENSG00000025434.18	652.331036090125	0.481289898442303	0.214715765091624	0.00971422682295666	0.040360641863585	446.578937998951	0.99782873002057	0.194348412042766	2.20794947393049e-08	1.19006902840067e-06
ENSG00000025708.12	1386.41821888124	1.51667109486625	0.241815473043314	1.29305452816436e-11	4.97638291879511e-10	740.891276272102	1.96232300058945	0.327529028199831	1.79499809555826e-11	3.04222750998837e-09
ENSG00000025770.18	1033.41604634613	-0.0449114411264296	0.0873358897210472	0.593873763150437	0.758461418241128	1008.88552561778	-0.0396886396425054	0.111930968754659	0.697629350185385	0.853262796801034
ENSG00000025772.7	733.384507562506	0.188431961550705	0.0951272105891849	0.0422663958185215	0.126033300503092	602.048142419685	0.140182821224776	0.150959638893395	0.28451994811254	0.513352440412129
ENSG00000025796.13	5648.96550160362	0.0436177402399371	0.129903575057005	0.726586345526153	0.84889961272093	5222.30429628044	-0.0790843206099148	0.123207820297486	0.480265207352881	0.704436666839435
ENSG00000025800.13	3950.68448913046	-0.106291627354699	0.0853473209023325	0.203270749896489	0.385594121567609	3796.04026968831	-0.0145043147198689	0.0884704766743755	0.86309397153894	0.941480152187842
ENSG00000026025.13	77729.5962655897	0.821549289216373	0.144008516053784	2.03223911200904e-09	5.57370775306295e-08	67524.267051913	0.535108844566234	0.193361851814487	0.00101890861198162	0.00823289307149039
ENSG00000026036.20	254.841357130158	0.137306696169688	0.177901435657462	0.381903865959711	0.583505676228767	203.783256272117	0.44705525695663	0.214981753444973	0.00987846984883185	0.0477124786415081
ENSG00000026103.19	1709.50202210794	0.305650119473464	0.172816133107343	0.0505012342883888	0.143385286929468	1357.59391075923	0.15465785221335	0.146871036066058	0.225133901001022	0.446232138707642
ENSG00000026297.15	1347.24476734574	1.24245684768799	0.199376658496394	3.04155836281259e-11	1.0962934153334e-09	755.112889127719	0.684629457289421	0.207961411672499	0.000113457897781786	0.00144278533360024
ENSG00000026508.16	48022.482235734	0.0103329065053967	0.131978474945584	0.937904605664956	0.971116665040512	44210.4703273875	0.0240521123509662	0.101937470640354	0.803565146190726	0.912180373251572
ENSG00000026559.13	13.3777240625534	-0.0163421562240912	0.376082448574839	0.918934887356519	0.96106532313013	9.9751909008234	0.00488981272892102	0.28579226428944	0.96263105523488	0.982565386285483
ENSG00000026652.13	490.171320941201	0.712951209850746	0.181719944709448	1.95054367752815e-05	0.000218404142137491	345.243417172304	0.687669652990556	0.249231425401286	0.000647507948588404	0.00578090537658741
ENSG00000026751.16	631.321324595856	1.75977463613484	0.296214962785798	5.50997166952808e-11	1.9477545778757e-09	394.557359039438	1.42536523411112	0.269343084354428	3.93745781666895e-09	2.7412395715577e-07
ENSG00000026950.16	2635.96729434019	0.44553787568383	0.216285703738193	0.0154217542206501	0.0582102899905432	1848.24423781091	0.590353787649551	0.146311442138708	9.78674716239177e-06	0.000195896002978485
ENSG00000027001.9	1941.66504477693	-0.527749639256487	0.174942963818917	0.000925021842178918	0.00596363892621862	1723.27512201401	-0.430777073881495	0.125341881850346	0.000192522761576555	0.00219568220520413
ENSG00000027075.13	2676.18032488807	0.120737088124499	0.0985639121162576	0.20362278436219	0.385974202229602	2425.3476113567	-0.0991887319373082	0.114398169120264	0.351161302257839	0.584759784713323
ENSG00000027644.4	2.26553849005402	0.254381646966904	0.515168586732596	0.0805221108372057	NA	0.581469475264287	0.0119646342963412	0.306298578816527	0.769807344977217	NA
ENSG00000027697.12	6847.6401233958	0.265835725883151	0.123956044572379	0.0242416273267573	0.0824913676046431	5611.44909972057	0.109276087069379	0.117502021105631	0.312555720649869	0.54505478922808
ENSG00000027847.13	459.628050989024	0.518534075729601	0.156954973611897	0.00036456894767394	0.00269986954079698	381.811719910974	0.256447313008021	0.161213573242137	0.0620412704435985	0.185124417934844
ENSG00000027869.11	66.6776764733398	2.37648647014356	0.493224074894078	1.82030246672703e-08	4.18845102782774e-07	28.6284532277691	1.88450753956602	0.593152153575057	4.49861345412419e-05	0.000685972200523052
ENSG00000028116.16	819.301223589747	0.14795605713381	0.0960504249728237	0.113405797394603	0.257050986190996	693.440244381739	-0.00961934016182992	0.126450288092679	0.926972057926498	0.967688253735861
ENSG00000028137.16	2329.82598030652	1.90621010219777	0.256821586300307	1.65953322073157e-15	1.09387077844961e-13	1521.49699685826	1.63643618481626	0.296866782904861	4.66436016574897e-10	4.59261786415198e-08
ENSG00000028203.17	2957.14538481456	-0.044504591426632	0.0848922643303356	0.565387583067515	0.73760049860984	2594.0248357504	-0.100134628901767	0.0940310453538937	0.261940695454817	0.489612575336156
ENSG00000028277.20	529.738765413503	1.68432181146927	0.183663008201095	2.06185245278096e-21	2.89399184563567e-19	378.800339447662	1.22653353809564	0.247016115105656	3.04805213398261e-08	1.54094312895742e-06
ENSG00000028310.17	1571.66034847442	-0.0544502029241088	0.140493823965937	0.677462814146603	0.815686207499001	1370.73690939793	-0.0394809111894916	0.128120514919466	0.732382018525046	0.872771770909019
ENSG00000028528.14	8512.90107825537	0.0328562273017054	0.0776947987342563	0.656654927671583	0.801959353016294	7639.77583958665	-0.0122576568106185	0.0918625272154422	0.887705118133353	0.951949260934084
ENSG00000028839.9	534.370943537736	0.0351707203015407	0.182706702932605	0.83914945614993	0.915418331879188	485.994817052528	-0.207492407446218	0.160995367413531	0.132290900048171	0.313906235976135
ENSG00000029153.14	1704.78812257861	0.19236085887634	0.153759902207066	0.176876514424748	0.351089802070454	1821.52273739281	-0.0265903340889685	0.147738710208902	0.835061435378761	0.927488821992795
ENSG00000029363.15	9161.23332918568	-0.165311295272168	0.0877342186961576	0.0510296910230458	0.144507412473403	8248.48207162611	-0.33368252548512	0.135952865486579	0.0061943052160213	0.0336785824222121
ENSG00000029364.11	3766.37546094467	-0.0682284117450335	0.0931086038027331	0.454149871182496	0.648889129312812	3291.35115819521	-0.0645089567447775	0.0939170255262132	0.624886024838082	0.80648950350022
ENSG00000029534.19	88.2908565921605	1.87705476135258	0.274508397519906	3.96332977481302e-13	1.90663330154866e-11	55.6414415959175	0.847593724582941	0.518863871407701	0.00482714401052184	0.0277252379737667
ENSG00000029559.6	3.66967828412711	0.00418754915914362	0.422166946308187	0.971897656032857	0.987920676944705	0.909718925000381	0.00700133956292119	0.306256831181154	0.745945921869047	NA
ENSG00000029639.10	344.008122770082	-0.271707533460107	0.173546424554681	0.0839896879854302	0.207633438149643	300.400402447032	-0.0208289377360068	0.162566329816142	0.878166141664082	0.947497459360688
ENSG00000029725.16	3127.50627571571	0.193610091684437	0.0811756089813671	0.0123411410460584	0.0487778642537682	2335.2751756953	0.237214823749299	0.118063155828212	0.028836059325396	0.106491016015577
ENSG00000029993.14	903.439836162092	-0.0729105542368633	0.170936545955061	0.635160129749502	0.787951996852403	845.23419652038	0.0380980901439212	0.163801883602565	0.781148071594424	0.899874134879209
ENSG00000030066.13	2619.2440058485	-0.134488056561941	0.070343628532741	0.0522039495781642	0.146787466519512	2467.53551224757	-0.169724341213177	0.101909537740108	0.0817178412381402	0.224661587991095
ENSG00000030110.12	925.501962667025	0.421372050277128	0.128853929971425	0.000571641503381679	0.00396625121029085	930.392578719052	0.202379190857048	0.123737161587458	0.0730885029159924	0.208018028189122
ENSG00000030304.12	19.1777796987461	0.265506251840748	0.393963804945504	0.239100594224247	0.430839697839054	23.8103679753876	-0.0527783577560549	0.276116889876282	0.664781108008653	0.833185896684043
ENSG00000030419.16	1569.06349416495	-0.132071102362315	0.172046127422837	0.397144863768685	0.598325141708838	1490.61301639913	-0.335988391716254	0.174441072196161	0.0241380942382717	0.093485906323983
ENSG00000030582.16	8482.06058498018	0.871284260747632	0.125472268514971	6.80642557322146e-13	3.14135629792335e-11	8625.7489802774	0.527285896862024	0.116221702143958	1.57078416999203e-06	4.21806549128897e-05
ENSG00000031003.10	2354.18424545448	0.162522370670148	0.109424654244012	0.124177845911732	0.274606819397575	1836.50515956984	0.23537961119192	0.120053999746261	0.0313981490049439	0.113203056142149
ENSG00000031081.10	2873.50104046271	0.444886405678267	0.137050293487635	0.000570918033733792	0.00396238371231007	2582.20264669508	0.0711894992422902	0.118410712706075	0.514193069147114	0.729716547066224
ENSG00000031691.6	258.156237560217	-0.0148278268042496	0.1287911888156	0.903091382931764	0.952370144163257	256.842036273295	-0.344960726636369	0.194144988102015	0.0294765543798985	0.108103354897687
ENSG00000031698.12	5484.78466727027	-0.141768068045424	0.0928008779630827	0.116797304498113	0.262568351481955	5534.66271751329	-0.177853781126087	0.0956308866908261	0.0491360020089692	0.157159087502687
ENSG00000031823.14	1729.32708137362	0.00226030503230214	0.112381987245627	0.957640619700526	0.981034811380485	1645.71205776189	-0.0543838835590836	0.117754940156334	0.619631112946521	0.802914866353025
ENSG00000032219.18	2172.05257008695	-0.062606357897474	0.0808734252306912	0.423741519768674	0.622451072158898	2013.57066968602	-0.271082410002864	0.136295988519228	0.0247613239521564	0.0953119030902732
ENSG00000032389.12	596.778796728718	0.0203037844062627	0.127041463068025	0.869674416774099	0.93397806141043	518.256960304967	-0.0822572884184433	0.135379038155147	0.48114230963572	0.705166878036701
ENSG00000032444.15	1066.12245152918	0.509823292948056	0.194009150935811	0.00322761990758837	0.0166282704947755	898.647150468927	0.182981153344724	0.183424881538822	0.21482862254679	0.432901661514013
ENSG00000032742.17	534.411034486976	-0.108534510151966	0.107939133017227	0.300079796513077	0.500733014467503	423.661285848536	-0.0709140518283973	0.134323990512344	0.562327734376879	0.765353512619189
ENSG00000033011.11	623.8295858243	0.508384612659682	0.108055350991844	1.33701756030709e-06	2.04414069841299e-05	530.411125349655	0.192102356179877	0.146085056983285	0.131537341125312	0.312692297361241
ENSG00000033030.13	1397.89860541318	-0.37095250203923	0.121289677898953	0.00132293673778659	0.00803248317503109	1165.88073250306	0.0747835592513311	0.114008853195021	0.477884434848719	0.7022897270339
ENSG00000033050.7	2052.53814112578	-0.0239238001627766	0.0829598639852051	0.774429122871841	0.878840458825033	1903.11222635199	-0.114547165823873	0.104927715584527	0.243521419769168	0.467920490341706
ENSG00000033100.14	1374.83015624709	0.572609026935594	0.192002929943575	0.000885756815539974	0.00574009868973365	1146.79660194481	0.536940117342772	0.116629866536802	9.82644751087741e-07	2.82982528109209e-05
ENSG00000033122.18	61.1667827350316	-0.86211518634677	0.446565997587529	0.00476376371925499	0.022875461079723	57.2661901183757	-0.226793940791982	0.308100775005923	0.172140561660023	0.3733714878259
ENSG00000033170.16	1008.076012159	0.493877807866984	0.143780661964859	0.000246292078496874	0.00194402093450675	740.006918619058	0.183424164504777	0.131596694055025	0.132937786008136	0.31489914094286
ENSG00000033178.12	2349.11829544262	-0.0869982927729535	0.107457745342003	0.456779686297105	0.650657983873088	1949.89999526407	0.0313490648601041	0.164304450967641	0.828610061813637	0.924421442387319
ENSG00000033327.12	2327.80776558133	0.514005091648591	0.132669462480046	4.24926148776933e-05	0.000426732442591179	2235.22933787736	0.15055341498054	0.131163639661115	0.210412846693747	0.427419828184163
ENSG00000033627.14	3847.70338676477	-0.326221833660878	0.101938602455458	0.00100675955528215	0.00640035511621488	3752.01998764488	-0.130997610761581	0.103883350574845	0.182776452606043	0.388517985482878
ENSG00000033800.13	3696.10264992007	-0.0919610632944172	0.0961599857233393	0.324247509309296	0.526031399213293	3563.17176586361	-0.337303835754266	0.0978471283371812	0.000281731971954213	0.00296762765898978
ENSG00000033867.16	1802.25671810147	0.690261858468737	0.20499554689301	0.000156928618513647	0.00132453971218753	1090.2281181042	0.655748284965964	0.197624780653892	0.00011905523574291	0.00149284724648644
ENSG00000034053.14	155.462946725334	0.126105420537782	0.182006402802096	0.439734511595585	0.636372221080922	121.365363763931	0.141600725389991	0.209079129833919	0.367367192375483	0.600953436451572
ENSG00000034152.18	1999.20591363115	0.181529120259919	0.128140690171979	0.136578114864144	0.294017538683989	2175.95248097069	0.0515027014972293	0.122509537062704	0.672079496213651	0.837862581748524
ENSG00000034239.10	216.145032586907	-1.08944067704887	0.340692654244553	8.76971952096824e-05	0.000796552255385699	189.598277924325	-0.973749527181791	0.277234828316888	3.02005031486157e-05	0.000496782659987213
ENSG00000034510.5	24313.1698912878	1.33463620415289	0.146884416975944	6.48283636886899e-21	8.69027857289792e-19	15897.9478432149	0.938818292585001	0.200727893060544	1.8841102376472e-07	7.04480061190436e-06
ENSG00000034533.11	471.041086156112	0.111534932625719	0.144370219547277	0.411903332930703	0.611524727915598	402.497654495764	-0.187431360573387	0.178107837709599	0.200649488372364	0.41376577950288
ENSG00000034677.11	5439.81524904611	0.0113690340300943	0.101640770846721	0.908463269178287	0.955179433588751	4735.87885264747	0.0134993533750172	0.0933015412755381	0.847660892078857	0.933785140136862
ENSG00000034693.14	1347.01081098562	-0.390490950914221	0.178031575761645	0.0148855277970952	0.0566600722196423	1184.0310217021	-0.29061467968792	0.151986422882293	0.0277616911678401	0.103503153313637
ENSG00000034713.7	4032.43431129914	-0.286961454790202	0.154397762255938	0.0436205529309233	0.128982390660901	3767.05280604859	-0.363589350740329	0.119204671156712	0.000971690897515098	0.00794450481926441
ENSG00000034971.14	490.76498982892	-0.839575753923517	0.500154949181875	0.00510025308539961	0.0241414677386868	569.035498431576	0.0700720234980221	0.227130331167058	0.661340131335704	0.830672451441402
ENSG00000035115.21	3494.79896576775	-0.555681787386748	0.165518556713458	0.000262922656401716	0.00205153613616787	3148.29488395725	-0.465649316527002	0.146583764802272	0.000394141539404911	0.00388449218792915
ENSG00000035141.7	1388.22755336145	0.0691458101357604	0.105665766338869	0.494443069385077	0.681526548356381	1208.93266038367	-0.0487688144381321	0.102192259872065	0.610514113414337	0.796699766622042
ENSG00000035403.16	8920.9189962791	0.22054041962435	0.156440098225949	0.127370914615692	0.279697901126913	8170.71748622023	0.271418018380948	0.133608656170105	0.0235899789639315	0.0919928079958679
ENSG00000035499.12	114.778936245346	0.0878763904872233	0.207130327755667	0.62670248659906	0.782158136431417	104.83074440697	-0.140621629093805	0.270887567850059	0.342320838002401	0.575741659945961
ENSG00000035664.11	1049.18798853009	0.242115077567624	0.196847845892461	0.16103520866557	0.330108343124499	612.808878627114	0.505346860948411	0.230473399957425	0.00547822701362587	0.0305676279298196
ENSG00000035681.7	2805.82641284608	-0.0365434247961247	0.0964929501406377	0.69382396448432	0.827642534447851	2466.41906770695	-0.0905817270958383	0.0984467872490906	0.3406788677249	0.574195995894812
ENSG00000035687.9	2919.42308431314	-0.264957567388485	0.0954446355147788	0.00436614266255096	0.0213222533915531	2826.9860757878	-0.252192064820263	0.0997444299496668	0.00723931409741287	0.0378476100106715
ENSG00000035720.7	55.196214041238	1.94032651536257	0.558209083981206	8.16838158577387e-06	0.000102259051950761	22.4078964026103	0.279476977140191	0.385838551875729	0.0983100700738175	0.256484019563531
ENSG00000035862.12	33883.7603725009	0.472689462492022	0.124254834074816	6.55965415214225e-05	0.000618562707961363	35163.4186172719	0.154534565460237	0.158618676942231	0.252195788374777	0.478452364090766
ENSG00000035928.14	3192.33375075799	-0.292906024159665	0.144887545281321	0.0312504744571488	0.100103043498728	2941.64637250131	-0.0818487563857877	0.102702421818813	0.392587307562838	0.625806685391192
ENSG00000036054.12	2709.11200836819	-0.198113918530272	0.107001879221281	0.0552366783000123	0.152916776211208	2786.68266858675	-0.229855599841127	0.109834308462021	0.0244904090040526	0.0944754080180591
ENSG00000036257.12	5142.49796111627	-0.189452632004496	0.10010041621908	0.0517716659845515	0.145941863561038	5121.82253755449	-0.21563471219656	0.13667666237187	0.0813451083066123	0.223910552504828
ENSG00000036448.9	242.743452995656	-0.579057989302167	0.204812928238816	0.00145806128322732	0.00868684151787444	235.835315564495	-0.715394593233568	0.295375474655609	0.00141815425346684	0.0107292994873523
ENSG00000036473.6	0.936706800894608	-0.0145887913603057	0.427525133238627	0.788926676493245	NA	1.33984424545988	-0.00492975882822149	0.306011265356005	0.780781311272747	NA
ENSG00000036530.8	76.0503931033165	-0.0870651673342228	0.226553769829217	0.647457929162661	0.796832764996403	53.450565082574	0.289737376583198	0.359094882889184	0.0971086948919382	0.254005880364403
ENSG00000036549.12	2396.0026236608	-0.269471409067615	0.0994112398307175	0.00517307064810084	0.0244183261591166	2313.65342172251	-0.388534286733835	0.134520327893074	0.00137693100336254	0.0104787642092481
ENSG00000036565.14	2.13935213800088	0.0286647398977409	0.424262403403774	0.712145785091293	NA	0.985338874246051	0.00189724343397602	0.306144791735501	0.976709252269612	NA
ENSG00000036672.15	793.055013611496	-0.553060996811658	0.345365490357881	0.0243937798713079	0.0829050320310601	922.594950039099	-0.489147922959869	0.187646055715269	0.00205980554007801	0.0143017458536578
ENSG00000036828.13	0.558213789538592	0.0142783315951425	0.430213342176348	0.746190603279056	NA	0.154965728904469	0.0102964738861413	0.306493126260795	0.844045354283579	NA
ENSG00000037042.8	591.983672931377	0.107858453148711	0.136297941845823	0.405997135403231	0.606492058339479	474.195552392826	0.308928433990411	0.18048604723394	0.0384951446015846	0.131368890068817
ENSG00000037241.7	483.389276718986	0.249595206683563	0.112153129936939	0.0204457223593273	0.0725651318185198	405.777640231396	0.0979539598591076	0.15933383272719	0.477253042702173	0.701661061145678
ENSG00000037280.15	429.885029546126	0.0619517367764387	0.143297323087161	0.651439625445304	0.798929061343671	362.159683028039	0.229003948512051	0.178520368145196	0.117683180368292	0.289475983877609
ENSG00000037474.14	3202.18885517844	-0.148579895515745	0.10682125250978	0.156697561320002	0.323355574734634	2904.82122863806	-0.0803804471723279	0.0967867595539567	0.367808629767857	0.60153278792296
ENSG00000037637.10	2397.13442904043	-0.205289073724944	0.102853939775082	0.0399328423072832	0.120857122056581	2490.59305195001	-0.341912044150072	0.119342750184835	0.00174575983258319	0.0126106919452105
ENSG00000037749.11	969.118910681543	0.0336914865974625	0.0874732492453677	0.693979765374694	0.827704247805937	934.075517402301	-0.127620331311521	0.112148482831844	0.216597046281798	0.435447459987238
ENSG00000037757.13	1854.70400334128	-0.34275985503797	0.112788829308904	0.00154953608268908	0.00911125689232238	1510.41045495419	-0.000846462317217882	0.144813992033484	0.997406291153383	0.99875877195886
ENSG00000037897.16	300.128076839342	0.068346356385813	0.200423226753406	0.673968194006886	0.812979883585173	212.981254675366	-0.0261199799598488	0.166647977057146	0.840668025244635	0.93014194980647
ENSG00000037965.5	147.391433312211	-0.0718128175832712	0.234509099712216	0.708952533711403	0.837109877617171	148.174608301609	0.0378628878517829	0.193149640625789	0.808684367741896	0.914724653818336
ENSG00000038002.8	1346.14247699524	-0.264527590200774	0.190196013156845	0.115147013848201	0.259714802668676	1231.21568650892	-0.279933473851167	0.129541335566001	0.0177850841713298	0.0744417379373658
ENSG00000038210.12	1754.83064793706	-0.227866598796466	0.11163205016915	0.0353902337546365	0.110154757059664	1683.97218652235	-0.2568452902507	0.112202862832108	0.0136387227197752	0.0609483184950923
ENSG00000038219.12	4316.45710214454	-0.106763156021779	0.103289145344266	0.285014343665789	0.484037526989993	4166.48945925806	-0.122657836679628	0.118715148563429	0.259985077898101	0.487277767588538
ENSG00000038274.16	3721.87217875649	0.14554757422632	0.0879105329950475	0.0912481525641272	0.220438611757886	3273.66743195131	-0.174655892866169	0.102905835736819	0.0733112934246547	0.208336670442769
ENSG00000038295.7	443.234783277231	-0.707849391117137	0.234866171740057	0.00050206360677053	0.00355798625516829	269.929808049978	-0.207777521158025	0.16247631655337	0.13287878040866	0.31489914094286
ENSG00000038358.14	2166.80825810819	-0.0725214314934756	0.175654183458974	0.645398798721832	0.795365186256669	2144.68305645438	-0.0209174689158777	0.145559623547188	0.841273126526089	0.930662053243804
ENSG00000038382.17	4010.17394653925	0.287610516932998	0.108990012544036	0.00616947830359208	0.0280934965271013	3791.36382574835	0.468889010585277	0.108864376427244	4.87666389393957e-06	0.000110201944628403
ENSG00000038427.15	11303.7596277349	0.719198530585786	0.292826806082932	0.00210508693315889	0.0117660996280403	9970.98297219366	0.824466725397753	0.20695001965374	5.42870594799153e-06	0.000120181320007089
ENSG00000038532.14	1200.32912876161	-0.0292721422462081	0.126720244976007	0.801400789620027	0.893896047172937	1113.56023667604	0.00296894277637161	0.131105442377761	0.980841273557062	0.990546957397421
ENSG00000038945.14	835.928182619105	2.41242048778853	0.204604951041207	4.39844955671161e-34	2.38525920165217e-31	547.073357864592	1.66585611361873	0.343906721062422	1.66833959287398e-08	9.39952527570989e-07
ENSG00000039068.18	13920.3140235525	-0.357765158124122	0.163520204957142	0.0191362989273073	0.068974505846598	13128.0264961749	-0.227301860770214	0.159863463390618	0.0937924884352578	0.247966664541085
ENSG00000039123.15	3392.79355220567	-0.151287643293308	0.0938886873615429	0.103916573850779	0.24141304338949	3237.23421965834	-0.253945119652725	0.100357700943892	0.00717677540120023	0.0376158982711596
ENSG00000039139.9	46.2582849860624	0.0814873802843091	0.27086610335715	0.694644475185946	0.828083124620897	39.8833052292741	0.403816285315757	0.508799663142805	0.0402027316891228	0.13554082555617
ENSG00000039319.16	2083.74323238741	-0.113076473599431	0.188349149392232	0.49660465886229	0.682988976770468	1717.90346505249	0.0391590463395055	0.132869948492278	0.748182388452734	0.881754420771759
ENSG00000039523.17	1551.32868821875	0.447484503566249	0.142390507400309	0.000810949086057433	0.00532326166228787	1310.76710290341	0.70574861208942	0.189694263476439	2.52318913850002e-05	0.00042869335921746
ENSG00000039537.13	156.96846906436	0.216098561845756	0.310588883927555	0.316176351166468	0.517618107388205	136.613636543468	1.57265559917366	0.392277968806922	1.52885298021971e-06	4.13770851727786e-05
ENSG00000039560.13	3707.16301822769	-0.177517475853548	0.122126621343488	0.131229577453255	0.285882310564421	3163.21584212775	-0.370560906550831	0.122138593318502	0.000962905989139961	0.00789453098233425
ENSG00000039600.10	3.82726174737859	0.189065214863555	0.465727725027101	0.118944779313494	0.266176464123172	2.41841430456972	0.0616589285381759	0.311247401751823	0.246205151577208	NA
ENSG00000039650.9	564.324623564667	0.226122947443544	0.17538522107418	0.159632768979165	0.327909564446613	420.816754630443	0.0475904109013501	0.188718631250848	0.754128907220659	0.885017504659831
ENSG00000039987.6	43.1345100654042	-0.43247245576965	0.344210275134076	0.0745150923928173	0.190446081789312	34.568365505424	-0.144684713898262	0.290059268280047	0.319262165850344	0.552001321455604
ENSG00000040199.18	723.449054102756	0.251431395395893	0.139002379361314	0.0543069720663926	0.151168203263388	514.544130807695	0.393613760969407	0.183882714432291	0.0101777050286943	0.0487619667338887
ENSG00000040275.16	460.005582233896	0.204392403317945	0.146972621296134	0.135202835437774	0.291899643175961	390.167587535382	-0.0332083433593052	0.182750328613838	0.820716726097302	0.920674344807129
ENSG00000040341.17	1583.38880774437	0.00276210450161706	0.0857865010035216	0.977170901733694	0.989866980549932	1490.69039650571	-0.192240122424242	0.11971242101541	0.0841946181592976	0.229608562342363
ENSG00000040487.12	350.236830659373	0.179111842076853	0.18622178674821	0.281861054978547	0.480574159593323	310.312946964273	0.166347991510659	0.193779693523068	0.275325770768077	0.502907328813739
ENSG00000040531.14	760.177014590669	0.433738709994974	0.163066987984894	0.00402150437552826	0.0199163793907181	564.102876714656	0.281089339511785	0.138801197882743	0.0233919033578804	0.0913800086398814
ENSG00000040608.13	42.1651205533746	-0.462978717925227	0.410221515269763	0.068897871896292	0.180141586819792	55.9948606539863	-0.601489437026027	0.483833686378651	0.0159162994083077	0.068419393002637
ENSG00000040633.12	1025.30105284002	0.352383236683318	0.143570983638009	0.00884793351531628	0.0374920430047046	1011.91425120112	0.259645328698756	0.130473074822008	0.0277815298662849	0.103539778847364
ENSG00000040731.10	36.5953460511962	-0.404086352696452	0.475726999691552	0.0875463597996713	0.214009188728609	61.583439067391	-0.268045823693317	0.347163955701921	0.112139970211453	0.280886512908809
ENSG00000040933.15	1618.40426596937	0.684909169251468	0.174030647480408	1.73081738352355e-05	0.000196755757924038	1158.04081233928	0.43138295158573	0.159113180597949	0.00209077686653582	0.0144827448138563
ENSG00000041353.9	3880.82687707741	-0.5412131137863	0.20832199361651	0.00294377314304414	0.0154887256816265	4435.01938384047	-0.448282955038562	0.142832793798616	0.000481134475890015	0.00458571406712976
ENSG00000041357.15	3957.009378407	0.107529437898631	0.123321063872581	0.361117831874266	0.563706683332593	3305.8456134504	-0.0174011632021737	0.10037440799492	0.853041796377865	0.936217899347405
ENSG00000041515.15	44.0323021925948	0.0328063601949025	0.273678577236708	0.876201645659389	0.937619852322123	30.976202855482	0.0691613017830104	0.257042462134902	0.593439409931236	0.786516988174812
ENSG00000041802.10	2511.15707848762	-0.279295442643584	0.0951625935410894	0.00253694245776893	0.0137016713410648	2336.08420093846	-0.186057816925251	0.121336787461271	0.0950154293125203	0.250033314947768
ENSG00000041880.14	609.784477002809	0.16755502407301	0.137143635084144	0.195902436910382	0.375939202760062	481.16448014211	0.353367400482603	0.191745869564171	0.0240358170432093	0.093281450762602
ENSG00000041982.14	11590.6770981442	1.83240747210129	0.358816829538256	3.22168005478816e-09	8.44752832827476e-08	5844.60297880046	1.67531998953429	0.535298814354642	3.03137566762316e-05	0.000498212462585742
ENSG00000041988.15	269.67227113583	0.0730497854668192	0.142852317416754	0.587733367628506	0.753898751407083	262.253407401999	0.0862277421719822	0.159895298009188	0.527840643804875	0.741300074166502
ENSG00000042062.11	385.657623167443	1.12365942484138	0.408111143538962	0.000266410469413032	0.0020753575614314	215.646147751813	1.26169154487327	0.388768478449987	3.41835517722913e-05	0.000550906703036373
ENSG00000042088.13	786.103110622585	0.458373024350995	0.144005976458253	0.000694250268011945	0.00466239956235098	700.484062380379	0.158190521424003	0.12324613514404	0.153568558493713	0.346993452516064
ENSG00000042286.14	464.274305000506	0.462685237366001	0.213374687393795	0.012126610423496	0.0481212458531578	481.810112125252	0.875130837397901	0.30470217998884	0.00024650406763544	0.00266160031670914
ENSG00000042304.10	0.329550903488815	-0.0130076176285662	0.429743182981058	0.837048163588954	NA	0.482168069505825	-0.00740633940794636	0.306572497825089	0.721831378625139	NA
ENSG00000042317.16	367.519824694984	0.207541005663423	0.138455273262938	0.111442447535681	0.253998100435752	262.854714047766	0.138909099271381	0.183398397534624	0.347036808169454	0.58085035520489
ENSG00000042429.10	1009.79667954908	-0.327281315409563	0.136981057926758	0.0108657200871006	0.044138057030696	981.411090679915	-0.257081004437114	0.140385832127414	0.0386968293164828	0.131861295282946
ENSG00000042445.13	4043.12227884093	-0.293966722627525	0.17034578581897	0.0535268749835303	0.149520576443692	3985.985023191	0.0799877152116229	0.138345106320407	0.512015387759008	0.728212484281828
ENSG00000042493.15	4301.46169458808	0.240087722754244	0.150944244743974	0.0908539994742637	0.219887136774055	4603.87981508578	-0.0182559368798728	0.100173837758688	0.869389664485669	0.943458206262267
ENSG00000042753.11	1889.757774342	0.437080087565293	0.0906927282746445	8.06667992388164e-07	1.31474760699276e-05	1681.9871547152	0.172960311903382	0.129294852081795	0.12176577507525	0.296275703839838
ENSG00000042781.12	4.39786558650089	-0.215920707642215	0.467196634022932	0.153837110576309	0.319580993858724	3.42005900209012	0.072105597945506	0.31368379270713	0.154409831173708	NA
ENSG00000042813.7	0.380600661034369	-0.0115257643405334	0.430110681610183	0.785257171535652	NA	1.08551945667654	0.00964078168976499	0.306435525261108	0.76580923255489	NA
ENSG00000042832.11	398.127691931141	-1.2155033227823	0.368955146050765	4.02313187944603e-05	0.000406418076949457	359.464735220523	-0.228162623994727	0.305869201842361	0.153802857048744	0.347295148541758
ENSG00000042980.12	551.865023273404	1.21075593676753	0.220305165455712	2.59932461016261e-09	6.96881848574046e-08	296.300808557595	0.773289922448831	0.307749905510258	0.0009490107115493	0.00781469314325164
ENSG00000043039.6	898.209924349869	-0.849195845467651	0.220925998150053	1.47799200202681e-05	0.000171497136997791	774.373697772368	0.376876995179006	0.171759901761068	0.0101782970655058	0.0487619667338887
ENSG00000043093.13	2370.57495703261	-0.188268553817961	0.107170372437273	0.0686658243301213	0.179692392448018	2220.31171583753	-0.302751812732086	0.124328832202285	0.00832573091974787	0.0420951114318789
ENSG00000043143.20	1708.79769045619	0.22327384366216	0.149538878107345	0.110463365131225	0.252300552404739	1569.05372962369	0.0653884850308788	0.147068236729489	0.61115444444055	0.797176409771464
ENSG00000043355.10	8.23069549269504	-0.0267803971827263	0.379299281096521	0.873567267551207	0.936283589497783	7.6108204992626	-0.0630775897930252	0.302236565990666	0.4324757425047	0.66466501597861
ENSG00000043462.11	1592.19306395512	1.80206697597459	0.248864663518234	8.05620381545932e-15	4.76995233847828e-13	828.897156057271	1.18898309047147	0.340528728812359	1.30595665456622e-05	0.000247963872786645
ENSG00000043514.15	1054.29187511063	-0.291879648283808	0.119497968711107	0.0105778068887115	0.0431817023390153	1014.13485457267	-0.580656260554116	0.16596201075059	8.3127256424807e-05	0.00112121479523531
ENSG00000043591.5	23.3685065483457	-0.428133698099391	0.417850010873134	0.0911364523675317	0.220302592436599	14.1576771755998	0.195757850284043	0.350353362341575	0.147097908686797	0.33676077956574
ENSG00000044012.3	0.61714184041722	-0.0188019898122011	0.430187722161146	0.686541998949826	NA	0.97702430435704	-0.00958591546199189	0.306314208065957	0.581765772974841	NA
ENSG00000044090.8	1095.65931100778	-0.0272360482681292	0.120290383278034	0.815850580527431	0.902169371673234	915.045454300447	0.227383523291309	0.139553633653732	0.069854575801592	0.201644990066944
ENSG00000044115.20	16582.9710173668	-0.146827363252086	0.0726117501587632	0.0352472236220257	0.109842692197446	16145.1391983558	-0.160087437419852	0.0983146573161926	0.0841380321423593	0.229484512677426
ENSG00000044446.11	1398.11117881546	-0.361391642440347	0.136891276750887	0.00497817263354294	0.0236952278493852	1143.29046809287	0.0762539253366219	0.15011797309223	0.557881079314732	0.762513688325669
ENSG00000044459.14	488.784571211445	0.163615729043847	0.191325534747192	0.33422842446697	0.536677283728558	345.168996979507	0.146453105554749	0.170235026679829	0.299078949125045	0.530592486577311
ENSG00000044524.10	336.525539005105	0.262124286942595	0.273923183329415	0.210436100576206	0.39462557339271	231.143694454778	0.675003567929309	0.317298188724698	0.00310992458602281	0.0198591447390962
ENSG00000044574.7	12374.8513009945	0.100103089662581	0.0951673209648831	0.306628248527757	0.5078756516813	10165.6770269428	0.00514913283145817	0.103405455303732	0.963277141384559	0.982909665041873
ENSG00000046604.12	2550.28433150987	-0.60437284918724	0.188343368980481	0.000377064665230974	0.00277861024616315	2036.90413770236	-0.049390403908742	0.128271275879018	0.736271434199993	0.874794080895195
ENSG00000046647.13	447.56576148364	-0.0374869242454006	0.117947043233403	0.755936623306606	0.867391381039621	380.922385440131	0.0708914047584587	0.134670696067336	0.556642024580172	0.761692038840443
ENSG00000046651.14	1505.75826577538	-0.235000454618665	0.0942446429582294	0.0103738856449848	0.0425165381956341	1246.45874319843	-0.194822677923818	0.134646975621648	0.10334517720637	0.266044351232086
ENSG00000046653.14	1865.9085809779	-0.341933493840772	0.142992735550576	0.0100989500557287	0.0416616610096372	1490.1408455165	-0.297146547608006	0.119435768546407	0.00672397676354889	0.0359162148126842
ENSG00000046774.9	0	NA	NA	NA	NA	0	NA	NA	NA	NA
ENSG00000046889.18	937.925628439538	0.0678632947187896	0.206064518369851	0.697523204370933	0.830151112776923	716.971723912859	0.289389372294348	0.212332966254333	0.0713648261317403	0.204440579874376
ENSG00000047056.14	1442.81773511729	0.184310369308438	0.100756058827487	0.0623839106008233	0.166989285488697	1299.56606041056	0.146244480687645	0.108314827238585	0.142811386004143	0.330058556253182
ENSG00000047188.15	2952.03971015804	-0.197192794273719	0.0890333782442921	0.022485032692164	0.077970551528517	2656.90777203168	-0.196505173455757	0.12992594146622	0.0919513703439264	0.24438026794362
ENSG00000047230.14	818.761255552125	-0.417234187152005	0.111857760584481	0.000101048913452062	0.000903721185861934	693.214632186103	-0.0324083838496853	0.154167573969152	0.808449916325589	0.914659603844616
ENSG00000047249.16	1562.17311399053	-0.191694692467067	0.125032205985463	0.104770280060829	0.242753252025016	1705.18541129482	-0.315005432956965	0.132346441148778	0.00817895313816833	0.0415876925431317
ENSG00000047315.14	6015.51275791846	-0.000972706097097764	0.0863935938081355	0.984160736676455	0.993067168682577	5769.47583582393	-0.204855322757186	0.0935239273047566	0.020899654893467	0.0838459767621687
ENSG00000047346.12	2961.38893783848	-0.102377676107742	0.11708025574449	0.359381997405769	0.561719758947927	2694.27631608965	0.00327186777972936	0.118117245381858	0.99853062318894	0.999147337367334
ENSG00000047365.11	4819.86476458279	-0.176372714642801	0.115442656476599	0.109416026251567	0.25043412972553	5405.31724846108	-0.359133293157313	0.132395271334354	0.00286666256335512	0.0186045140685793
ENSG00000047410.13	8377.87413184618	-0.060415781213418	0.089848128614604	0.475968420379726	0.666925977959988	7984.38199865925	-0.0537053520641027	0.110452657065273	0.600106523618455	0.790455500115485
ENSG00000047457.13	2935.69062021467	-0.419948161339731	0.159682657995959	0.00424064624941779	0.0208373270505267	2920.38667875548	-0.326076077280597	0.172825008936523	0.0194569766087552	0.0793514606191778
ENSG00000047578.12	1366.4254556785	-0.241308012743803	0.154457400652711	0.0859377003767379	0.211267202626143	1448.82972160104	-0.179396265752454	0.143632585119543	0.158603615015069	0.354304985702958
ENSG00000047579.19	555.746000484154	0.273521427483472	0.134982936773936	0.0322125935551775	0.102453478208101	424.000486988377	0.0698455297882334	0.153917629657177	0.595189412887022	0.787479619290053
ENSG00000047597.5	133.223519182886	-0.636367442177855	0.219907413156995	0.00102050694197863	0.00646583009626978	138.610817812732	-0.592441689488546	0.274503169972193	0.00438172490976218	0.0257608546941008
ENSG00000047617.14	57.5060199857035	-0.0458308485366426	0.288879750180021	0.822727133594924	0.90612572234039	55.7093952925594	0.313594602983118	0.321154990426524	0.0944069914537177	0.249018160771593
ENSG00000047621.11	864.582352489365	0.213953038507952	0.125017556212571	0.073827731251354	0.18932308302369	694.260415169453	-0.0671124343308771	0.131079007442973	0.562123740353531	0.765279041531709
ENSG00000047634.14	1211.64664878951	-0.246845578308837	0.144868172217758	0.0689215034786385	0.180183630382798	941.461173792702	-0.0743332151201886	0.11659276300428	0.462488647860567	0.69043736148088
ENSG00000047644.17	2333.68779661174	-0.133132187059726	0.11778881179621	0.240885676079506	0.432944645746693	2306.55019815154	-0.181125554039641	0.108020028230757	0.0715529356191882	0.204775093397641
ENSG00000047648.21	458.341328507208	0.574773661742025	0.19526823189543	0.00102544167409277	0.00649364750146699	350.073924779013	0.413938187115432	0.245694957274764	0.023653839037018	0.092159493078655
ENSG00000047662.4	19.9604951507048	-0.784713216691106	0.664981055407078	0.0161931337330466	0.0604575753409835	23.1997502181368	-0.246889575922655	0.386299359450107	0.0906837143000572	0.24213160648015
ENSG00000047849.21	13410.9195226982	-0.0198086948487375	0.0841964371888416	0.847516861143017	0.920715708601964	13913.8108855869	-0.0615145658177167	0.0953938195140703	0.459551382363331	0.688960551995837
ENSG00000047932.13	3092.89260490553	-0.25286728734859	0.0841111221042007	0.00196799691076102	0.0111144081154246	2752.2917559302	-0.258965353480597	0.102668043147153	0.00587315467612822	0.0322804942153916
ENSG00000047936.10	182.165507880913	0.0114765871259144	0.427933671266246	0.539247830326314	0.717223661059988	81.6693348766135	0.0381360948979145	0.309806053787682	0.000692170430550662	0.00610060016730436
ENSG00000048028.11	773.108492787062	0.130236630076248	0.119475788635418	0.252840329678389	0.447487250145086	612.806991221721	0.00111294155630077	0.162018575664207	0.999587997478362	0.999733047492507
ENSG00000048052.21	866.345415196075	0.847609611355487	0.212006481080762	8.57116236399349e-06	0.000106519013107942	679.009563198301	0.44124499275603	0.201431355063844	0.00716673051555692	0.0376158982711596
ENSG00000048140.17	1313.08022548969	0.19663816043151	0.112339698855524	0.0687693207370744	0.179884319459256	1028.70244243906	0.28362469161948	0.127189410499207	0.012902519578988	0.0584927422351974
ENSG00000048162.19	618.296642379288	-0.116171086822251	0.175189201229438	0.464324208905802	0.656353077529701	552.294591760859	-0.142341290034812	0.132898007025118	0.240074161160116	0.463709801990446
ENSG00000048342.15	528.225891137331	0.0879000645282526	0.171898830109045	0.584211214816274	0.751567875056906	475.099660436677	0.223403478818112	0.217665095754177	0.163902319225828	0.362301023378996
ENSG00000048392.11	2293.10277529587	0.173667547630027	0.106462866931682	0.0907383090314862	0.219699271689115	2115.72173627845	0.0151354533261372	0.127040448135399	0.890679212577905	0.953280524629137
ENSG00000048405.9	1714.85442540007	-0.065322747610755	0.111038202078528	0.542235336958397	0.719392681410304	1635.57324753539	-0.41357701298262	0.187631293128797	0.00798529867900045	0.0408895544293443
ENSG00000048462.10	23.2806811049129	0.462345748276567	0.730678745757342	0.0124358483991822	0.0490141689218511	5.05385818379158	0.169943332275885	0.371236417849489	0.0183270636371175	NA
ENSG00000048471.13	3434.49666195825	0.537863236848445	0.106131261531548	1.57350939239368e-07	3.02298773042719e-06	2912.98628144331	0.244980780550504	0.122291189328506	0.0276244679126016	0.103158953048377
ENSG00000048540.14	186.623788487647	0.451999094112838	0.288894433373794	0.0427569054303025	0.127047242699787	148.834817711752	0.387042994167741	0.252648849905345	0.0354065784135652	0.123728548564693
ENSG00000048544.5	1772.69659219975	0.0722314961241405	0.0718522213118408	0.310228801659604	0.511602006800733	1644.26264259125	-0.11370142901623	0.114642100248657	0.279072642258566	0.507209038356835
ENSG00000048545.13	1.80437249567213	0.0644725671179532	0.430173671003342	0.496350928384984	NA	2.56592040548019	0.0186997122501975	0.303545071138799	0.62839860227289	NA
ENSG00000048649.13	2765.7885081547	0.189072319825754	0.108687950208075	0.0738154163076101	0.18932308302369	2713.63294897737	-0.292474144395025	0.169118963588899	0.0395034948623731	0.133816147324589
ENSG00000048707.13	11023.1090420289	-0.39189087352662	0.140834501889563	0.00311858412125207	0.016204820495905	11308.451261704	-0.0953716832852251	0.113791522713177	0.307874125681502	0.540125003963721
ENSG00000048740.17	5053.66893480271	1.0043551067727	0.184802534393888	6.30038582927049e-09	1.58245796076024e-07	3572.51963802359	0.50470587058998	0.200997515723792	0.00214944973138568	0.014828041842784
ENSG00000048828.16	6339.37238564539	0.134787445401559	0.0766067678691072	0.08297905427523	0.206117344790887	5562.7208404142	0.0245351563973751	0.101182960226415	0.763656737963082	0.890437623124268
ENSG00000048991.16	1276.69057462735	0.444056928200476	0.0867637646631082	1.71657028872634e-07	3.25330291177912e-06	1070.87081511598	0.106578829225862	0.15152425417563	0.417672062163235	0.650365632152211
ENSG00000049089.13	287.384834677469	0.247358334634109	0.200871966741783	0.14999052083924	0.313968226839643	158.096008909664	1.22325239697375	0.298346648579029	1.99550300883611e-06	5.13196712857018e-05
ENSG00000049130.13	3244.95276247461	0.045977989515398	0.126095980447336	0.736407577645505	0.855348352733262	2879.21807374378	-0.122110226557536	0.128627705874668	0.292110024437486	0.522126467435504
ENSG00000049167.13	421.622936438727	-0.029106108952053	0.111141386635573	0.782879754108103	0.883971840263626	327.243947934835	0.0750161407885077	0.164656725718004	0.610454678375775	0.796699766622042
ENSG00000049192.14	228.288623514454	0.85689853206862	0.36657376124706	0.0018789572265821	0.0106951502929968	123.6760143231	1.11795739223626	0.471507109874827	0.000540044998711135	0.00502317158720204
ENSG00000049239.12	9118.13777390341	0.0179722333893537	0.0837871155742607	0.8012933674034	0.893859796148319	9019.71488698299	-0.0975011782151158	0.100243729841572	0.362969914859817	0.596734430274027
ENSG00000049245.12	6338.83736524683	-0.0286852200582032	0.081518356061141	0.718993379403485	0.843414828471882	5815.29504966725	-0.104440320858464	0.107904698244547	0.298834756278697	0.530387779411512
ENSG00000049246.14	4499.21483241568	-0.524158616975965	0.147031839963352	0.000135270914222743	0.00116988013202931	2614.71008958478	-0.519361716344968	0.181464580874321	0.000847752971029016	0.00713430532436588
ENSG00000049247.13	5.6203882490732	0.18452331048979	0.463128889726508	0.0988849244385165	0.233405201506325	3.57877308085013	0.0840341980067145	0.319220587919292	0.0750215112879129	NA
ENSG00000049249.8	63.6536176748517	2.4447260914288	0.55964874566914	1.08059612093721e-07	2.15586154194672e-06	28.7863809750681	0.979602210128605	1.1638378774626	0.00483332909960632	0.0277470294237618
ENSG00000049283.17	1058.17317615534	-0.401787130686384	0.315263131048935	0.0729850654333922	0.187782687762149	1317.90269215478	-0.497897067346448	0.153166376462065	0.000293382889130141	0.00306068516576383
ENSG00000049323.15	5292.14955675702	0.373772709602476	0.186681280304361	0.0245235285573986	0.0831778130644049	4706.82672505028	0.486316681655221	0.185094440834517	0.00189893732521917	0.0134154070920181
ENSG00000049449.8	4092.43400644062	0.558811556169708	0.181808389768235	0.000708154694296698	0.00474243030048092	3255.39528862248	0.235929840825856	0.169672714299613	0.100133108546204	0.259780713351299
ENSG00000049540.16	4743.38620490913	0.0227359695630196	0.13891430747444	0.869314223043305	0.933809331294121	5263.46547906833	0.737330290555446	0.225350141059029	9.78118852526945e-05	0.00127983624459034
ENSG00000049541.10	1055.58487899017	-0.000368485422793438	0.0942070305525634	0.978035921398356	0.990184666689189	1046.29575821665	-0.301933103268496	0.117680225070491	0.00574194826388767	0.0316518966282072
ENSG00000049618.21	5467.86513485634	-0.158286807973811	0.141822902667841	0.229175252715777	0.418499392329922	5687.98189558829	-0.19437160397613	0.102341626858168	0.0426517405124762	0.14167229535365
ENSG00000049656.13	2455.40912913619	0.0498039186753629	0.0914225611975912	0.571423652347992	0.742339546713991	2288.61253767649	0.0320320202159018	0.106685408762266	0.65006093448337	0.823155731662235
ENSG00000049759.16	1052.15048842741	-0.4282809923975	0.170429255162386	0.00572563581887643	0.0264458761661267	752.803568789551	0.0691385252060524	0.135222339028696	0.577345411904325	0.775784447747968
ENSG00000049768.14	190.170888152804	1.54195479824784	0.378655737461384	1.3195557364474e-06	2.02351667271025e-05	76.513628549218	1.43611564604071	0.371753522142439	4.904980086663e-06	0.00011061876770142
ENSG00000049769.12	94.5720871049444	0.173059277819991	0.197925159522612	0.323815921977917	0.525657979852592	84.5565267910848	-0.218175091814387	0.263134625955351	0.197009413265876	0.408664088894313
ENSG00000049860.13	4784.21587560069	0.412715170927238	0.127683587809627	0.000661889774939441	0.00448165491482122	4382.53330718731	0.241084299014372	0.142810755358202	0.0555356588858189	0.171055849332502
ENSG00000049883.14	838.185691322714	0.0758756268676598	0.143949772062493	0.576214144174988	0.74532201156069	699.192042515344	-0.170044922551618	0.152392109716063	0.19971730533426	0.412460519616111
ENSG00000050030.13	144.724862805491	-0.436173393798998	0.223191716841589	0.0226155350243641	0.0783661459797199	157.12329935608	-0.356956223453242	0.207775553788083	0.0306522534124265	0.111192393650657
ENSG00000050130.17	2074.71594555269	-0.0199768982601865	0.086771548670764	0.822358090876153	0.906006390543719	1867.10981914571	-0.0605150127811779	0.0985987604487949	0.515728259351328	0.731192623327442
ENSG00000050165.17	2966.63960820145	-0.270815897187145	0.110456981127814	0.010880601700116	0.0441834644599164	3327.87287490833	-0.315867241977349	0.110252852774246	0.00207765577595735	0.014409372849801
ENSG00000050327.14	3228.16934540132	-0.575991145701518	0.209454669775161	0.00187986506553911	0.0106951502929968	3297.67516058379	-0.511892284664727	0.160395051306978	0.000306365370025873	0.00316793876246243
ENSG00000050344.8	1491.92526584108	0.0237744736162264	0.140575320280323	0.855842715849648	0.925818547171164	1372.08396283556	-0.0291344685788426	0.146169176695595	0.814912050083407	0.918475779061225
ENSG00000050393.11	3524.12931612278	-0.0884202307460145	0.131215963878546	0.471164589257584	0.662802633196275	3670.95210539818	-0.402499196271169	0.145800513167972	0.0019186630015918	0.0135077272332018
ENSG00000050405.13	8584.08125782279	0.436240799569537	0.159282624183731	0.00295850876605609	0.0155491140235384	7513.26274737144	0.301205178100042	0.0948536982772095	0.000816793492369062	0.00694156968422322
ENSG00000050426.15	2638.53819226921	-0.255289850965587	0.0817625710014751	0.00129301262725508	0.00787407285493015	2098.86772043401	-0.00324932285432672	0.107769950364067	0.974936094685571	0.987544879724369
ENSG00000050438.16	146.443693478859	1.77019848465241	0.435990517538731	7.93799945473095e-07	1.29731921225572e-05	70.2823353903299	1.10692339078788	0.458550312046577	0.000630108178005239	0.00567207087358047
ENSG00000050555.17	617.316034682186	-0.863744609079725	0.174010363212471	1.34949503729114e-07	2.63074355268005e-06	729.540242425179	-0.670469646266984	0.260808145610655	0.00100768772852401	0.00816456080042748
ENSG00000050628.20	2366.86740450035	-0.225335538835673	0.135741549348496	0.0767749018952837	0.194740717989089	2687.39459641969	-0.360093385958256	0.12915470701345	0.0021499477411939	0.014828041842784
ENSG00000050730.15	14.9504335614147	0.480819658071075	0.689507347908225	0.0297760931159763	0.0964942764960356	3.49588579980464	0.0717753048228964	0.317381750362861	0.0247240133507689	NA
ENSG00000050748.17	1861.71184663795	0.186404739514229	0.102304035067231	0.0600452953361683	0.162276678221352	1615.8400581288	0.12099709819179	0.110996576699662	0.237759362910057	0.461378908783022
ENSG00000050767.15	200.896045270695	-0.6283736320833	0.219029594216523	0.00109872862205988	0.00686810925141601	219.07192754764	-0.317882563823601	0.189026248577696	0.0397412339794372	0.134362779539328
ENSG00000050820.16	423.573108955168	0.485353152886923	0.238669565684194	0.0149445064482801	0.0568181753286189	394.827045224442	0.561634611972067	0.249030733394489	0.00378507222265158	0.0229917562713768
ENSG00000051009.10	1828.31515635863	-0.422472927378567	0.104996065463002	2.88674616289871e-05	0.000304377596963881	1595.29372347603	-0.139586359725602	0.132627915518361	0.247594932038744	0.472975155946814
ENSG00000051108.14	4274.93326562151	0.0519133002323739	0.130396701267633	0.675793935059165	0.814358824526375	3431.76345693632	0.0220480977106809	0.105962916305758	0.81886455912326	0.920220164221874
ENSG00000051128.18	539.07057455363	0.131749231493873	0.132284399148146	0.29360878394058	0.493505155931684	430.905688280248	0.438906485586554	0.175400593639907	0.00354548202882685	0.0218509484083615
ENSG00000051180.16	150.208494261261	0.716687637431964	0.25548690830565	0.00100475652111045	0.00639149436156133	124.903675518708	-0.0420083297438592	0.215834803161384	0.78158570432121	0.899974806941564
ENSG00000051341.13	187.352754756163	0.325869583855514	0.237402283407872	0.0982670446108143	0.232383543256555	183.990942999578	0.0371356331475808	0.229519851268259	0.804745510399912	0.91257294611111
ENSG00000051382.8	3454.39411305834	-0.25451015533003	0.102773989112353	0.00913886388970213	0.0385201256442647	3505.00259193967	-0.323080723671235	0.120759775420417	0.00338339596664933	0.0210908888762159
ENSG00000051523.10	1001.53620027969	1.95419092403357	0.256012187893388	3.58162141034349e-16	2.5663984526188e-14	564.18129974969	1.31961993524253	0.301012121387843	3.43690284813943e-07	1.161190199199e-05
ENSG00000051596.9	865.294951333049	-0.336483201686034	0.135029137595003	0.00917243325445571	0.0386275026269975	786.676369233885	-0.097875626333748	0.141931202151744	0.433575306090207	0.665676100944384
ENSG00000051620.10	4648.85841058339	-0.331991189219101	0.176757642153957	0.0376019537827512	0.115442642718763	4634.20884327061	-0.497588915599482	0.187112837111276	0.00151811826913546	0.011330141735442
ENSG00000051825.14	557.180285169669	0.374992047383907	0.168857447019052	0.0149010088710171	0.0566979704467135	387.835643328479	0.306705507490774	0.18087190393524	0.0397428427558413	0.134362779539328
ENSG00000052126.14	2541.1412923914	-0.357618875018824	0.117595794627438	0.00146019042984154	0.00869378595427614	2489.22175416504	-0.504046578720367	0.114891553738011	2.94366236241132e-06	7.23734918758369e-05
ENSG00000052344.15	2109.70330140929	-0.48366235054888	0.303004523065941	0.0325153420053532	0.103226260722423	2413.82500712543	-0.331885458433274	0.137006715916158	0.0068586414062865	0.03652034161503
ENSG00000052723.11	2697.32957707498	-0.106554198168102	0.153120539296484	0.461265789442495	0.653889199256616	2522.31892250692	-0.177073203194029	0.134281694253447	0.155624811026407	0.350185462791709
ENSG00000052749.13	729.155959769105	-0.32934166240447	0.134558954120138	0.00937121580930326	0.0392929819448698	754.825941821022	-0.191365914486788	0.133685120040168	0.109011412705527	0.275755931063395
ENSG00000052795.12	2785.27910871338	0.0659598473360429	0.112884509425409	0.521872449170421	0.703871829396728	2847.47992388388	-0.185978773743931	0.113761033472284	0.0748044736234918	0.211042720850449
ENSG00000052802.12	6150.72753995509	-0.401894475914712	0.516502079098849	0.0717452133998591	0.185432467172231	3465.76835404046	-0.145952988819211	0.203685588438904	0.333625631940083	0.56706758665229
ENSG00000052841.14	3820.98904911032	-0.181377451377109	0.110709685475854	0.0868474118616673	0.212805812259433	3057.93643108063	0.0605458016612383	0.123084103155549	0.583347275151337	0.779492432804414
ENSG00000052850.5	154.782320968489	-0.355403742877246	0.402367363270121	0.118591847180762	0.265658384032422	120.660038986542	1.11179275105658	0.606693595211399	0.00128370093519819	0.00992635910138103
ENSG00000053108.16	298.439778578182	-0.931387080252718	0.248487960804158	2.168149142433e-05	0.000238846752943646	352.931022789409	-0.763278021831822	0.219991791122521	5.37130207366013e-05	0.00078991758874161
ENSG00000053254.15	15003.7883231645	-0.0760931056344515	0.116629765562083	0.498464034784846	0.684892913394058	15545.2200134336	-0.166629506009519	0.116698226457686	0.120032561812457	0.293474433084566
ENSG00000053328.8	45.503941295726	0.142198349830559	0.260910998086383	0.493157638135302	0.680580358793895	41.0901193744273	-0.112243211914179	0.263871306989381	0.45299282926886	0.683140013915267
ENSG00000053371.12	1101.50790268949	0.123155662447045	0.141539600436668	0.353866280438649	0.556929181290589	946.651166751965	0.103877209763637	0.10990206896349	0.304067507246709	0.536229050376986
ENSG00000053372.4	1191.91964166549	0.031002174626016	0.0970749781329928	0.742483769447928	0.859377400095753	1098.11232066742	-0.242896162119294	0.112551604421374	0.0199183445405904	0.0807710551217469
ENSG00000053438.8	113.293796495542	-0.0450295943107864	0.306373727592494	0.825912348641102	0.907940394191497	140.271671073746	0.27212472646089	0.36723210200342	0.0884552165358107	0.238095632622845
ENSG00000053501.12	373.452667701423	-0.0544310426178523	0.115429058498398	0.621840782995682	0.77827493129409	321.644656509085	-0.0510766353874738	0.153638004081334	0.693212562898287	0.850869256555888
ENSG00000053524.11	61.9315484666494	0.536394581146983	0.332687524041355	0.0293340928816893	0.0953078418096388	34.0269827632011	0.166948075894225	0.327563110689032	0.180384527554485	0.385379538136338
ENSG00000053702.14	94.3369352899814	0.464535648457337	0.355697444563116	0.0573523081716374	0.156941816169922	59.4182313781934	0.770116673800177	0.64957941291886	0.00795900384960456	0.0407953204259478
ENSG00000053747.15	3821.15034184674	-0.471938013161586	0.137341707388113	0.000258820628695639	0.00202482590862513	3839.4805492201	-0.463745392712052	0.0953841560905638	3.85407993154968e-07	1.27505297191444e-05
ENSG00000053770.11	2391.72949676035	0.0841020818104539	0.121443209766442	0.491162713493973	0.679066424250798	2072.6865786638	-0.135718137023065	0.112397011445278	0.193595696448705	0.403851716653539
ENSG00000053900.10	1822.45260726957	-0.293701768953879	0.121534963079788	0.0111734803602859	0.04512135127547	1423.69361171867	-0.192284237256768	0.148243326886413	0.135978823765442	0.319558925958436
ENSG00000053918.15	278.561942461054	1.3718112336753	0.245746627956202	1.47132116658452e-09	4.16455449061366e-08	217.395887053159	1.06156703862706	0.284559957038156	1.08126483207115e-05	0.000213129770569449
ENSG00000054116.11	2363.48897996675	-0.0267745273127738	0.0888677101296055	0.735008433858515	0.854430295249831	2113.79016819283	-0.0710626972476135	0.09687328583918	0.440648879248114	0.671736949636949
ENSG00000054118.13	5935.50406513464	0.0494034299057991	0.0767568121582723	0.517056644303726	0.699942050490929	5361.90475732365	-0.081313677197846	0.094594267112659	0.367345846703757	0.600953436451572
ENSG00000054148.17	1155.41166665707	0.0268649088218425	0.115910158318466	0.809449171789841	0.898672375212982	938.956246273722	0.17537453232543	0.123572832300957	0.119517039723992	0.292511475075343
ENSG00000054179.11	152.318598232906	-1.19092430115313	0.250468894505683	1.59336115076747e-07	3.04856449762527e-06	118.104287635941	-0.0319649757300564	0.205268475654841	0.832205715634613	0.926457512624167
ENSG00000054219.10	2846.06614033693	0.146560741925736	0.103583003176368	0.146078444855684	0.308458209973582	1819.81036127432	0.134349069924855	0.123837519322971	0.241574232474513	0.465737100687693
ENSG00000054267.20	2691.80911443591	0.00238388888800257	0.0889040174594274	0.981741700121905	0.992178683041456	2434.81657770918	-0.093587084153618	0.103886950767327	0.313313348403518	0.545905730646399
ENSG00000054277.12	691.923846458706	0.639096323207802	0.132049230156685	4.55557326566235e-07	7.85424447959967e-06	507.980021554063	0.214685028040547	0.181136790512007	0.144148489758366	0.332095634844985
ENSG00000054282.15	847.83860650099	-0.213096926047411	0.108949421773389	0.0415246638400158	0.124412356088224	672.200408970338	-0.101588115241611	0.164594920372196	0.460476585709134	0.68936751710027
ENSG00000054356.13	2.91244222543166	0.0924797875805817	0.42917414411785	0.36638729150342	0.568945573733105	1.34233059928795	0.028215097465127	0.307451553644964	0.361304604167173	NA
ENSG00000054392.12	320.141825362813	-0.173660433896774	0.143569525151816	0.196672429595007	0.376992355604633	254.3456952283	0.0657479996986231	0.187250109870456	0.663924214348011	0.832902819500033
ENSG00000054523.16	5434.62442226501	-0.262841423800881	0.107840778746211	0.0115726754325318	0.046370379260393	5959.21211133366	-0.165150207998367	0.11384576308357	0.120096660856525	0.293596436099595
ENSG00000054598.6	1260.531621686	-0.918257595329299	0.319441291861955	0.000343967813277422	0.00257124561172073	717.23052115616	0.524856281753469	0.240365783505406	0.0048514507386396	0.0278224851234997
ENSG00000054611.13	1265.57145336783	0.239049318532787	0.103533099654795	0.0176511095219638	0.0648058354059975	1182.64447998733	0.0419543735191957	0.111745805678333	0.710054694607102	0.860951206262303
ENSG00000054654.15	14323.6390673553	-0.556696719754591	0.11985897948549	1.17489997745348e-06	1.82872070202332e-05	13547.0114323284	-0.0918670934303572	0.106877034113596	0.356661285072733	0.590210145004821
ENSG00000054690.13	2005.12243076736	-0.995845309217777	0.255439583927331	7.87037175389761e-06	9.9520371181638e-05	1435.62016672192	-0.0301962938506264	0.161244369972209	0.829555434282975	0.924774515563353
ENSG00000054793.13	2324.13569806706	-0.265726164301553	0.149106391345306	0.0551262553569855	0.15269810333271	2246.92363720634	0.174218970138685	0.136505461385167	0.152080063548875	0.344479676970545
ENSG00000054796.12	0	NA	NA	NA	NA	0.197869531850915	-9.68206062107666e-05	0.306455833243723	0.903409699105914	NA
ENSG00000054803.3	5.55245070085787	0.0129347225235179	0.397082696395435	0.931159152327045	0.967193474082179	3.30514792556496	0.00559135408710693	0.299313490229729	0.926517858874356	NA
ENSG00000054938.15	10.5537955865764	-0.00370284829551735	0.40952009375368	0.96647290141506	0.984986101065971	3.29148735092478	0.0800535820812788	0.312935127344977	0.257409606924751	NA
ENSG00000054965.10	2575.40224922555	0.142283128502213	0.105114362170837	0.163476685854796	0.333640895836762	2152.54694989163	0.247954963135994	0.116262991655845	0.0226204034020588	0.0891748486452566
ENSG00000054967.12	369.23692183293	1.70329432524071	0.267425988555748	5.40699313279108e-12	2.15746259433993e-10	240.906356080404	0.879664855340878	0.333081913749614	0.000488987280231553	0.00464223599327264
ENSG00000054983.16	2081.2740950215	0.195312298527412	0.101001452917565	0.0464761615795621	0.134861691773067	1722.98695701879	0.067207855282059	0.12347366722553	0.569388419291372	0.770349037864798
ENSG00000055044.10	2307.23176486192	-0.232559009272391	0.0874405157460146	0.00645460741352471	0.0291692021769153	1958.21315787241	-0.360468082381198	0.127669078760959	0.00187049461173497	0.0132452798242616
ENSG00000055070.16	5499.64427083585	0.314820946865586	0.0829631937591498	0.00013246629189027	0.00114853858677098	5248.71914768227	0.0713837355594831	0.105090806870433	0.463815106328817	0.691458029492535
ENSG00000055118.14	47.0404503674359	1.084389891578	0.488782697307942	0.0015605598120276	0.0091647840696014	24.9259022658152	0.0652220830088301	0.300394235365053	0.428050466499216	0.660476051987473
ENSG00000055130.15	3248.67890521294	-0.0738389717621159	0.0853128797468898	0.326878960021269	0.528969743307393	3033.41233879729	-0.179537237501637	0.108668271724082	0.0766967534143572	0.214827793328185
ENSG00000055147.17	1136.43369845613	0.125011664947703	0.110033446502706	0.237493413123158	0.428688276763119	909.673652808999	-0.0599390065100288	0.140310346222406	0.70020164852992	0.85450293274472
ENSG00000055163.18	1309.73257436066	1.82409935613246	0.351372288478727	2.38109155793258e-09	6.4636206671023e-08	703.793121895746	1.47226637603962	0.299449542991867	1.94984131345633e-08	1.07511650235564e-06
ENSG00000055208.17	5001.69533257746	0.0825534629188587	0.0721493536333652	0.244318917711683	0.437041284617922	4853.21850796733	-0.144039429406648	0.0956663852280582	0.12001324858413	0.293461913549438
ENSG00000055211.12	2859.7667355575	-0.0535491400969702	0.0952761992245194	0.584280370039145	0.751567875056906	2733.4003855787	-0.226941806713706	0.103284798552266	0.0190478480420298	0.07811384214385
ENSG00000055332.16	2824.29802795799	0.508003225779549	0.103925268594925	4.32342443677954e-07	7.49718244811021e-06	2264.70988281731	0.194083835625503	0.142274547123345	0.121808028248018	0.296308776480503
ENSG00000055483.19	2532.31927691768	0.0512704745232451	0.156034179513901	0.71732419310399	0.842658161266951	2137.20025162752	-0.0970510203755864	0.113564499485498	0.355339497512877	0.588824714703779
ENSG00000055609.17	7785.83642474939	-0.190542371212594	0.0941202145078261	0.038524757498149	0.117489677743268	8121.61829538344	-0.147467681164806	0.110148243322158	0.149032718213067	0.339792579734198
ENSG00000055732.12	1089.17090693894	-0.818414178696635	0.189833561977866	2.53773222069128e-06	3.60648174615335e-05	1024.12692508348	-0.315545219884604	0.190255090196256	0.0399309397625196	0.13486639030866
ENSG00000055813.5	87.1407070967987	-0.291620991481861	0.309956130799431	0.18593583063814	0.363054932574064	60.2355270908157	-0.0850514299524914	0.237938673066937	0.580050180073367	0.777398079684795
ENSG00000055917.15	9059.52635123208	-0.207464622109492	0.103124183722151	0.0369436716720928	0.113831734215884	8672.66077036416	-0.354528252888564	0.0911371658296432	4.52321912653665e-05	0.000688201632666655
ENSG00000055950.16	1059.73073462551	-0.0994418126920149	0.114472123259046	0.36638940890922	0.568945573733105	962.525996881409	-0.174516283949326	0.132759855078151	0.144635021729738	0.332993914297494
ENSG00000055955.15	269.070883821996	-0.145115907235441	0.179071084920563	0.372655199974357	0.574933772571326	204.514558793249	-0.147282371947544	0.218305698026185	0.34546689883829	0.579465289530726
ENSG00000055957.10	8.50118504436522	0.465059443952992	0.545952024161259	0.0806730172048845	0.201860199614697	5.08243116958661	0.153391851437135	0.355769860311583	0.0370445091216443	NA
ENSG00000056050.6	920.501964256457	-0.0635042658498815	0.109389817730258	0.567412085033515	0.739150502865355	774.068279536026	-0.144075492702009	0.125563721550979	0.206389997488679	0.421997352622634
ENSG00000056097.15	4404.12058580976	-0.127101220174436	0.0710834535422467	0.0836997178412383	0.207303193627754	3504.92413127453	-0.00843786823144125	0.0956753358931214	0.917839272710557	0.963786480682102
ENSG00000056277.15	235.241973513984	0.165165060417725	0.13164708590383	0.186791287794273	0.364212865044303	194.494464977904	0.0478271273909301	0.1687250857384	0.720895102693377	0.867522608545539
ENSG00000056291.17	7.07816872014331	-0.123790854058165	0.420732851165036	0.377725105737627	0.579533098508585	1.40967138243235	0.00882934608264875	0.305757258897637	0.781477234741064	NA
ENSG00000056487.15	2.57002115916197	-0.061114588614813	0.417774868417431	0.555103023978298	0.729546735413461	5.31975849790061	0.0207724708158928	0.303579310480741	0.578069261453072	0.776152190686111
ENSG00000056558.10	1544.33271642906	1.11749697313599	0.248940534222709	4.81892612064683e-07	8.27225871688878e-06	860.676382305137	1.03103359485707	0.190704073717567	5.02691259470681e-09	3.40791710559845e-07
ENSG00000056586.15	3421.7721881951	0.16722038625526	0.0896212643992102	0.0617955509443452	0.165916916966695	3152.88284603764	-0.109902916853932	0.118691032547114	0.311999773315553	0.544314825586036
ENSG00000056736.9	150.203929479944	0.444618783692302	0.358216776911552	0.0672404069527305	0.17693243827736	43.5684516943705	0.258889246162415	0.353468784579179	0.115167941477628	0.285530878409223
ENSG00000056972.18	2106.73035827602	-0.0700009188974437	0.0928722269093455	0.442882050324459	0.639260093327199	2190.11483879817	-0.139366179828466	0.110680309343351	0.174137459077273	0.37654318936141
ENSG00000056998.18	494.7193119165	0.167634484816608	0.349747413161508	0.408014241081162	0.608210645744837	597.131332102943	0.151683077460377	0.331538754960029	0.146037695950664	0.335327200352235
ENSG00000057019.15	1634.95510139908	0.0147244743951159	0.103464929753729	0.884858265231079	0.942697819649005	1444.53343478837	-0.0626820333367466	0.124615781150685	0.577051419355523	0.775611968774309
ENSG00000057149.14	1611.1329629894	0.604908684093264	0.638004522961782	0.0272280720148246	0.0900469890985072	1306.50333427855	1.63113871770158	0.336092204851336	1.50570189142742e-08	8.61777048357503e-07
ENSG00000057252.12	4679.0170303155	0.00151019305869869	0.398429506818219	0.988309329705286	0.994981178688571	1669.41834825324	0.289486382378606	0.498438124119917	0.0114468756724927	0.0533078937567862
ENSG00000057294.13	431.623215666557	-0.369361557996802	0.201239555146517	0.0349284812501072	0.109130351068326	264.133833110118	0.341062912881488	0.242247589058009	0.0526335862492052	0.164593930099066
ENSG00000057468.6	5.48230403999278	-0.324324195119886	0.584991868101708	0.0183483030866853	0.0668002532730239	9.83952178528641	-0.124980822789945	0.332348089770077	0.114041464626677	0.283804062387848
ENSG00000057593.13	25.1638661499572	0.326744509134002	0.392775415927109	0.166354521900896	0.337532759105212	24.8892410040835	0.101135433556325	0.294363644334746	0.398363468708897	0.63118478486543
ENSG00000057608.16	11047.9623506437	0.148413601712425	0.0647401156058655	0.0203587496320688	0.0723317636942812	9436.3129405144	-0.09533115441627	0.103090983615793	0.324100424706845	0.55711157643461
ENSG00000057657.14	1904.9906340828	-0.0986365263631683	0.160571647370179	0.501577890337579	0.687429640513783	2094.50666082772	-0.391502187376293	0.159271038927917	0.00471062741273361	0.0271843826438998
ENSG00000057663.12	1406.13288205198	0.243667047002866	0.0980384699055224	0.00951121115714205	0.0397316192963176	1177.95939108644	-0.0732764720648998	0.118472124378648	0.497579232930679	0.717196495783228
ENSG00000057704.10	1378.42474859522	0.0170394879196623	0.13866888957116	0.919842258349748	0.961563180546824	1490.37734713533	-0.0988843995952375	0.130473549634762	0.396412794026043	0.629444581636959
ENSG00000057757.9	2412.01218184584	-0.165958077375808	0.093258725866169	0.0698782072613471	0.181927321709002	2361.53383268686	-0.218786048229171	0.100911252670995	0.0215715518556413	0.0858254719490272
ENSG00000057935.13	2190.81571463434	-0.200856916997873	0.126084768081785	0.0938018574170814	0.224945338676279	2103.20368321053	-0.210256142249831	0.124570027964378	0.0631095420032234	0.187514872826649
ENSG00000058056.8	967.95966095225	0.0104879149058176	0.131537656498313	0.929994313145604	0.96675932981555	822.118577215818	0.0323385824845144	0.126851316322377	0.784827453818732	0.90169794434332
ENSG00000058063.15	6396.65508302698	-0.137315518451886	0.0919098294777709	0.136319558145018	0.293672894266727	6470.71226867196	-0.308275358298377	0.100316678569794	0.000969841187349346	0.00793565739249008
ENSG00000058085.14	3075.80976696308	-0.425032584654722	0.243963474655007	0.0345919993121801	0.108354808127124	3554.71660815126	-0.408277529639938	0.111887302285721	8.07436681394895e-05	0.00109549660506576
ENSG00000058091.16	1026.55212614538	0.466467311372312	0.16909145683958	0.00243332070933596	0.0132318745317834	750.302488517027	0.411248156688649	0.193442200681445	0.00972902366012225	0.0473000287374436
ENSG00000058262.9	9092.15869815929	0.366700844893469	0.0894124014396483	3.09653302139993e-05	0.000322647923247265	7920.32342087917	0.244451323337742	0.101903004095587	0.0112143738514852	0.0525395262819456
ENSG00000058272.15	4664.20041301607	-0.0142125711124938	0.10875627701083	0.891770726053806	0.946600777976516	4252.66695942357	-0.197699781411932	0.104986545794505	0.043938360332333	0.144806100827486
ENSG00000058335.15	42.5225302551701	2.71410214949032	0.400059435922629	3.45224429527199e-13	1.68110206386704e-11	16.7619924775962	2.89291995101557	1.00998984286076	4.29305362748665e-05	0.000659981188517037
ENSG00000058404.19	69.2691828309367	-1.20838967446182	0.320453045424683	1.23555002330439e-05	0.000147407295530331	63.8539827626558	-0.195399637801497	0.309843249065714	0.201216174103759	0.414336829053672
ENSG00000058453.16	713.583004028696	-0.26902217709485	0.143735854719133	0.0455014116756175	0.132859410794429	629.666035658474	0.0236598557827441	0.170987429589155	0.86796154838842	0.943031944513024
ENSG00000058600.15	1939.77058496088	-0.458854576506259	0.131001716954873	0.000217067171796579	0.00174509426760046	1872.61241072457	-0.206204343539307	0.114201264571957	0.0500330852851458	0.158793816675419
ENSG00000058668.14	18992.602658868	-0.282016085390505	0.0895722653951232	0.00128669997884213	0.00784361624625175	19067.5364736293	-0.0852359136008236	0.0991712522766779	0.36178143301498	0.595348562709967
ENSG00000058673.15	13442.4383558281	-0.234137789896634	0.0702811682091819	0.000708441647175241	0.00474302080338059	12416.3777609384	-0.0351982997910347	0.102187684056209	0.713229187821826	0.862928023206079
ENSG00000058729.10	1082.39800821867	-0.104164478063996	0.144648741316479	0.440292270315828	0.636638823294507	1035.41829725112	-0.244905633404373	0.146836300359821	0.0564903123413313	0.173172748447992
ENSG00000058799.13	1083.86647679921	0.232406797945807	0.10682213172897	0.0242721381984144	0.0825834150224393	950.688523812381	-0.0136006939101268	0.11399191829281	0.886382623889698	0.951299362304956
ENSG00000058804.11	1402.00212370538	-0.2942276857926	0.113339664187632	0.00844204393940649	0.0361319480606598	1241.74280521299	-0.170613372994488	0.135014519633871	0.159382786497372	0.355622949865778
ENSG00000058866.14	152.045595832868	-0.120896297582343	0.257525383613547	0.547608752040889	0.723745011213452	143.221384595617	-0.0136819034897109	0.231785087059239	0.92279654146291	0.96582499860355
ENSG00000059122.16	1111.32335184171	-0.142806375354706	0.120493959157365	0.203073495304734	0.385367441960373	1309.92274178656	0.0951700227347618	0.141843268803359	0.447601622753729	0.677827651507166
ENSG00000059145.18	720.615721725286	-0.370486266480116	0.19694517241835	0.0325320357691999	0.103251783119031	637.300714532742	-0.380083209931893	0.20878673967665	0.0223599326005151	0.0884008272238719
ENSG00000059377.15	517.244321067156	2.57830405641623	0.231374120320121	6.34303067576371e-31	2.40239769768886e-28	304.596085094555	1.88355612994223	0.412969440236209	4.56653938391668e-08	2.12662916309111e-06
ENSG00000059378.12	1522.72860065621	0.588482729710091	0.189801255828283	0.000565983367156574	0.00393614955515098	1093.86900494395	0.594835003288912	0.157886394344598	2.80477598542313e-05	0.000466943261276924
ENSG00000059573.8	2140.95158804982	-0.178999839414395	0.112823694651022	0.0995333047174365	0.234332923913444	1973.97502725514	-0.224635257399217	0.156463742854507	0.101978824827203	0.263116566128284
ENSG00000059588.9	3046.42396768274	-0.175946381714594	0.123228021449032	0.166437297425956	0.337641340981282	2377.75828513092	0.116237016695359	0.159185871301904	0.392096644283305	0.625521357445096
ENSG00000059691.11	1227.57872097236	0.0526698056633253	0.129360458325874	0.670080396140306	0.810584959812616	1067.90868216768	-0.0189546499133145	0.138305143552093	0.874964069330925	0.945993720005328
ENSG00000059728.10	1602.40417377744	0.469868570977239	0.132482762389828	0.000198061640379769	0.00161460498841875	1309.90508329509	-0.0145671907631708	0.144726072472795	0.907442304083603	0.959410161146221
ENSG00000059758.7	1522.78247601384	0.163920883364147	0.102816784656111	0.0995614232644952	0.234335616236422	1388.81427128425	0.0640320446552333	0.113248684467134	0.545423875464104	0.754262270797972
ENSG00000059769.19	420.947976687485	-0.111708181986137	0.128116210354048	0.355927505885098	0.558772696751387	336.886096336924	-0.0403324646552541	0.136806519626188	0.738836701539075	0.876656458434856
ENSG00000059804.15	1863.97605400483	1.64322267532625	0.356463152918463	6.02874534661028e-08	1.25854674291748e-06	874.524611000014	1.03162715311155	0.289482794439044	1.6042357177385e-05	0.00029467095127619
ENSG00000059915.16	53.9313704460118	-0.159186050535923	0.293894893799651	0.45330546128022	0.648044269553232	48.4028314737933	0.104466413477279	0.250027765670022	0.495977705868252	0.715831158101508
ENSG00000060069.16	749.883895318094	0.23021756522983	0.153760413164633	0.106241151359472	0.245213785315182	828.701606547854	-0.0907539826999241	0.142154991548934	0.47022470430644	0.696228872964144
ENSG00000060138.12	13650.8238917745	-0.349304733747846	0.146327639369193	0.0103063388091788	0.0423051006925537	15392.7152806911	-0.355094857844728	0.145792664079085	0.00585625163316182	0.0322029296605256
ENSG00000060140.8	129.091134016922	-0.0844808944206566	0.2604359756497	0.67667864780847	0.815095623976874	113.058434301943	0.126062393592937	0.222371631565958	0.420465213843029	0.653091889019856
ENSG00000060237.16	19344.428998407	-0.152249640692619	0.111491647739048	0.152653382327073	0.3177851600965	20518.2532351334	-0.256033535712084	0.100982647074286	0.00697139529244094	0.0369230380281253
ENSG00000060303.5	0.242512855305492	-0.00241653224675531	0.429893192211244	0.982460393159559	NA	0	NA	NA	NA	NA
ENSG00000060339.13	3449.80366939975	-0.194502001029375	0.101108515389371	0.0510818696431969	0.144586964359733	3122.50063023788	-0.0664760544282073	0.120921652030076	0.545790405887943	0.754516829748278
ENSG00000060491.16	931.384608496425	0.403647827498615	0.143771303368466	0.00272351214455395	0.0145512143486793	772.846810154723	0.0811788317439325	0.129212856204276	0.490787689075061	0.712391509091262
ENSG00000060558.3	1224.77190666848	0.217200496019366	0.148188019941163	0.116028840898171	0.261111399855819	1218.76981134755	0.0329248370949522	0.117320595115268	0.774481787980075	0.896738712625379
ENSG00000060566.13	2.87390729722205	0.136332232449548	0.461621518086235	0.0268734523121767	0.0891336454852445	0.498868329067647	0.0106846129133758	0.306611815023833	0.745837979275468	NA
ENSG00000060642.10	696.375950237704	-0.279053840721785	0.129046701056823	0.0226300709482363	0.0783937460650212	638.493206069129	-0.0855248271472428	0.157207332251668	0.525472674463232	0.739141706082779
ENSG00000060656.19	922.854148191938	-0.522170895494172	0.150729743585663	0.000203777851654047	0.00165385827153647	953.559759078401	-0.372250451641895	0.197223583262083	0.018252369410668	0.0757383588810722
ENSG00000060688.12	1244.97358003317	0.0750463398066056	0.106320835449656	0.467881728484536	0.659857315643331	1137.57543787998	-0.0819640182048802	0.103302307023184	0.398703039124573	0.63157762506541
ENSG00000060709.13	254.131299089684	-1.36157789601901	0.355972982070363	4.60400315066141e-06	6.17516128037841e-05	225.801309354646	-0.518103626384009	0.324176362463577	0.0147232398330091	0.0645120640023586
ENSG00000060718.18	543.294656344867	0.155712494336268	0.424914780315634	0.276281002693769	0.47422608836282	483.633007176734	0.0237992953036748	0.290229981465371	0.797682918950061	0.908943553131842
ENSG00000060749.14	3258.8045195141	-0.307784959860123	0.0957982642569516	0.000906524028904989	0.00585876756600811	2989.17708545646	-0.26166455365171	0.109329525473217	0.010499582978115	0.0499424608324094
ENSG00000060762.18	1543.75469593365	-0.333110386709871	0.165722743803419	0.02736874172421	0.0903619131425731	1297.4356492309	-0.175724113376272	0.11409726141242	0.091343112981215	0.243452120019668
ENSG00000060971.17	2247.38437744201	0.187793146411207	0.161234726335821	0.204446940080109	0.38680223056487	1710.92368031771	0.455978650984056	0.132493162963798	0.0001679303110034	0.00196953774283455
ENSG00000060982.14	876.636644409134	1.15316762183944	0.251557933541707	3.13597581650842e-07	5.60925929218196e-06	715.009339544642	0.777830743244312	0.30758306420541	0.000789301931204317	0.00676633334639787
ENSG00000061273.17	4527.75784380209	0.0471667370441144	0.145734466159567	0.737465386217389	0.856010374175415	3905.33058226836	0.0986067839910574	0.116191417133079	0.360884091170406	0.594287365523593
ENSG00000061337.15	503.02351183283	0.249110855707834	0.0983433654219196	0.00830491926934918	0.0356987351262729	444.330604314879	0.254308984275268	0.172421722443848	0.0776862052375839	0.216878812631096
ENSG00000061455.10	130.61036715056	-0.0247974646588053	0.17923137051326	0.875139480131839	0.937071582095935	135.962696877763	-0.088761121615779	0.243268399264155	0.558504042287384	0.762863224489885
ENSG00000061492.11	0.297925071728084	-0.00219310350734753	0.430080486337291	0.953734486033801	NA	0.322324681580013	0.00532255248448083	0.306492688694495	0.89970641607042	NA
ENSG00000061656.9	16.6539847911329	-0.129058859438355	0.362173672271288	0.52263555666071	0.704405161644671	4.95909492897464	0.123870949474136	0.339252768906463	0.021169473565575	NA
ENSG00000061676.14	12708.8980794671	-0.555907862233347	0.104950890093543	4.40863168485047e-08	9.45142503434115e-07	13774.3538833219	-0.414042975590598	0.112113779301209	7.67501163761703e-05	0.00105445990452497
ENSG00000061794.12	1746.16322496122	-0.109224921961983	0.109191477258022	0.294799775532461	0.494844702355261	1585.69076461379	-0.230032763237591	0.114030601550596	0.029935230920793	0.109378117997745
ENSG00000061918.12	608.281297328988	0.776418701209335	0.172453741187	1.11816929065858e-06	1.75184750127409e-05	405.408620059944	0.736655166133901	0.219500935005769	8.84778366751666e-05	0.00117860754909993
ENSG00000061936.9	2555.11874242056	-0.099525694721176	0.0881703657152262	0.222191592968378	0.409683455669458	2240.87889419353	0.0175866001582275	0.116011301990375	0.878673512815999	0.947569977809803
ENSG00000061938.16	1796.71973365097	0.0199588002290081	0.154812895115386	0.892161356870024	0.946842598242033	1681.52083607526	0.0249566312361827	0.133329453216654	0.85584093556971	0.937491536373306
ENSG00000061987.14	4157.64455231815	-0.358989750735375	0.0758096644565249	1.53255565559698e-06	2.3071489273312e-05	3654.08954847826	-0.0769355015487092	0.120191444499061	0.483792114706445	0.706852003659211
ENSG00000062038.13	2209.91991922314	0.155615359116715	0.15055079541939	0.263987499219028	0.460790469558539	1931.24480988476	0.166672518401399	0.132255459949024	0.156923086484359	0.351960602933864
ENSG00000062096.14	117.637606181574	-0.0955533166523752	0.273717468873308	0.639674913106063	0.791212643285665	90.2267359413956	-0.178991301162356	0.252163807166021	0.27212196266369	0.50001473580353
ENSG00000062194.15	3914.34750104568	-0.0880634402075968	0.0972932548719155	0.377525089841289	0.579360713101416	3314.12781032455	-0.0973453212931211	0.0943199824587775	0.276976990697874	0.504985234580994
ENSG00000062282.14	11247.4325806678	-0.541157670605075	0.485765646387477	0.0421376811025707	0.125759500786546	11212.286825228	-0.187765285532046	0.124136957016162	0.0982445096171862	0.256425362958162
ENSG00000062370.16	341.360987155944	-0.607412653150135	0.146007705578077	1.02945435536805e-05	0.00012494308430029	302.046401811696	-0.206539677548602	0.19721880646418	0.179664478056898	0.384328823999842
ENSG00000062485.18	9225.57923852658	-0.184167530732916	0.134488809776515	0.144721097233228	0.306487095152397	8407.06891469146	0.00309741517107311	0.0884637948261029	0.975878964394161	0.987919184664776
ENSG00000062524.15	107.676263367733	1.15283972024037	0.278068282489486	2.91731757880089e-06	4.09471263222165e-05	67.1196243712782	0.486614467453395	0.412130380483782	0.0283474161357852	0.105080588641024
ENSG00000062582.13	900.101607942064	0.0471886290047575	0.132226953468508	0.701539398938828	0.832770387325297	797.857288571898	-0.159821577526696	0.115240129956379	0.133611127526917	0.31566239532382
ENSG00000062598.17	2115.41217328023	0.0593600691014433	0.0847563996081214	0.482336721593215	0.672170947915553	1896.40665290287	0.101698335867808	0.110219067438997	0.324429091449739	0.557438949967281
ENSG00000062650.17	4681.30909243368	-0.027134874525596	0.0902767775607435	0.737675384421694	0.856154110009535	4546.58294268087	-0.217848317375909	0.118280997759264	0.0468277798111537	0.151479662571218
ENSG00000062716.10	4077.36574620671	0.601295279452243	0.142540994407542	6.40446895666919e-06	8.27827918608253e-05	2794.12620276784	0.237287195595177	0.143305235509582	0.0601991979197322	0.181290244011987
ENSG00000062725.9	2393.14204928895	-0.0489633509460035	0.086197275745686	0.569674088955935	0.741206905315316	2234.61616776475	-0.114914299358971	0.106906252260395	0.237339718671423	0.46083889219354
ENSG00000062822.12	309.107529445804	0.0397552251671115	0.232656838685727	0.838932930326719	0.915265815487442	271.012100983686	0.0195487570289139	0.185460465344937	0.868494797954197	0.943313911713975
ENSG00000063015.19	2.42898677141056	-0.0600650111621653	0.433834864483297	0.270526299060729	0.468434544404067	3.6519469059362	-0.0281533623665317	0.304445304517122	0.440076098230612	NA
ENSG00000063046.17	31465.6511310249	-0.053829866708231	0.0755342654361067	0.468069422594511	0.660043998140041	29940.7232873561	-0.138700303231197	0.0869009150015772	0.0949550793486266	0.249978809284531
ENSG00000063127.15	98.4421691559985	-0.0411858014202589	0.182192464814235	0.800912102755768	0.89360159374616	53.4644987847091	0.156286136128687	0.254770815893866	0.334579778546524	0.568175597980164
ENSG00000063169.10	321.651467041747	0.365328152627237	0.253443372253714	0.0744652128151717	0.190359378935377	291.181356865908	0.161707865560345	0.165730669864695	0.247102455470911	0.472430649262324
ENSG00000063176.15	135.511913635285	0.446066360210818	0.226762023107384	0.0215857685931726	0.0756127325419891	105.861839382147	0.379421098762596	0.298320580492593	0.0500225109846774	0.158793816675419
ENSG00000063177.12	20397.3164366545	-0.192454306997412	0.108540299452281	0.0740147622739113	0.189654880006207	20574.8545248369	-0.34673830668396	0.12313647450101	0.00209495000576569	0.0145067921196307
ENSG00000063180.8	465.144699688144	-0.330585969775056	0.218878444078527	0.0739212308563911	0.189516975337311	427.259323204239	-0.537486646081445	0.182794643559683	0.000670242482237325	0.00594789862885029
ENSG00000063241.7	439.809850565221	0.198466757097472	0.122601163114844	0.0905511013331366	0.219465701260535	373.599975532771	0.174917522317421	0.143848578859906	0.168464596935204	0.368644800694196
ENSG00000063244.12	3422.04213436832	0.0101910098459363	0.0929994545274039	0.913495009559004	0.957768891075112	3070.5850070071	0.0840457302786564	0.118210780970402	0.441503922040369	0.672484463795854
ENSG00000063245.14	1710.47196813898	0.290457204224345	0.16560539069634	0.0552915023275795	0.153016763748362	1633.34081865066	0.0145396780817776	0.146283188708196	0.901227311360952	0.957438217175161
ENSG00000063322.13	2166.95506048553	0.140624231725611	0.104727361658455	0.165460831451685	0.336090993382878	1999.90861377255	0.00363629442743341	0.112882177478294	0.956105376127839	0.979895457853548
ENSG00000063438.16	412.378865807989	-0.520425490285616	0.167153329088436	0.000714502842214254	0.00477689894034024	436.109071640543	-0.268014792906324	0.140053665902865	0.0305279972313031	0.110897294229033
ENSG00000063515.2	0.391807483078516	0.0134316602309709	0.429787668501061	0.795521286463198	NA	0.698424351250664	-1.0095865326494e-06	0.306274166683906	0.892999082469444	NA
ENSG00000063587.13	878.55734460741	0.560640005284886	0.215156765375099	0.0027542201010327	0.01468568621916	682.71044245284	0.786021065107287	0.217095525659527	2.89367622878424e-05	0.000479101862494946
ENSG00000063601.16	3136.70910090809	-0.171308146527042	0.0834246468938851	0.0499092229430961	0.142076350351374	2961.95610765066	-0.321901762554271	0.128092397576935	0.00508357427241589	0.0287665750494645
ENSG00000063660.8	4989.53967095924	-0.624748767577916	0.201981575877364	0.000473752139956436	0.0033888808288422	4872.26409101592	-0.343925915362339	0.193469164853439	0.0263450147134481	0.0996589588785155
ENSG00000063761.15	314.418906794182	-0.0494184874353657	0.189119935686336	0.768288481566008	0.87466693886663	238.019155091581	0.315773957457399	0.214204081599432	0.0566134580206971	0.173447395391014
ENSG00000063854.12	785.39571055636	-0.0268607233010165	0.15094733090025	0.846326727190143	0.920077104928512	820.10236739203	0.166477577181846	0.144346120828134	0.190748941953574	0.399485047379121
ENSG00000063978.15	3091.81075624367	0.332194056346551	0.102305337206002	0.000817255918219472	0.00535876434862182	2682.61132966457	0.101230811927573	0.107781614607376	0.315047699224525	0.547599300341755
ENSG00000064012.21	1682.52115416569	0.963019080059735	0.223771258816312	1.7393147821893e-06	2.57775093278378e-05	1153.18209293013	0.447135923248903	0.160919588223591	0.00144455178065411	0.0108891714067025
ENSG00000064042.17	2784.95367293866	0.0982362639720125	0.15818315660869	0.503271602738698	0.688919953700193	2591.40086920022	0.135845117896417	0.113475221145567	0.188561014102177	0.396428682113951
ENSG00000064102.14	682.481698664224	-0.000448675366619437	0.109090602732762	0.981507504848216	0.992110081046483	634.519453100846	-0.0293358869547505	0.132400534425411	0.80720268651122	0.913998682930425
ENSG00000064115.10	2542.05147452399	-0.315979928559731	0.114265000034232	0.00367282361151009	0.018469387606795	2221.53867311431	-0.241608769008425	0.132094679233634	0.0416171752606253	0.139101617974865
ENSG00000064195.7	1467.9793473	-0.978524322479327	0.257585508735244	1.28510236475316e-05	0.000152480494904898	1951.59846223206	-0.906831525040345	0.169176789436632	6.02255421578246e-09	4.00412712282103e-07
ENSG00000064199.6	235.27360409645	0.0516585061395335	0.194405366113856	0.763264607080695	0.871794145108617	237.674927386738	-0.0632164264135325	0.174999312689235	0.65660169596271	0.827571190109911
ENSG00000064201.15	121.100637277814	2.2520434407506	0.420830893423143	8.18391916477316e-10	2.40192491009413e-08	52.6453538774523	1.80145258489239	0.481911827262979	6.10228835571986e-06	0.000131708785314425
ENSG00000064205.10	4437.89487497668	0.335280693758127	0.212622082277321	0.0621443549064062	0.166609713755254	4065.64344118635	0.186671536039804	0.173703151732305	0.19904170657566	0.411471381934105
ENSG00000064218.4	25.7897747862563	0.906673769832961	0.52770100958653	0.0071003148983923	0.031508390141443	20.2424068657948	0.730221969822823	0.878755331483192	0.0129289537041976	0.0585612214111048
ENSG00000064225.12	1109.62314548458	-0.324451464981374	0.123714893712317	0.00573519552460531	0.0264797794916036	924.229539920781	-0.0147723218469058	0.128547694173962	0.892669659029098	0.95440107664811
ENSG00000064270.12	1436.01382234486	-0.770469072707495	0.175249456448176	1.92122002688591e-06	2.82279747915793e-05	1603.50519189101	-0.581052704592978	0.199411749481649	0.000585004943999416	0.00535227753410439
ENSG00000064300.8	725.437595186245	0.336346196091526	0.248098768786235	0.0939460460516799	0.225132731228195	478.873762926105	0.512130980229376	0.274553405200568	0.00984597552356347	0.0475888816972234
ENSG00000064309.14	4069.71275089304	-0.0605123687665408	0.151280035522732	0.668415225524246	0.809413086571219	4347.83909338237	-0.202154948473486	0.0987533239830302	0.0316987967165798	0.114107942149847
ENSG00000064313.11	1667.69055484813	0.0596465551350269	0.0956160386801879	0.521518935787415	0.703565518562985	1482.0677286042	-0.0131858467292639	0.103523093135425	0.898589881926423	0.956123274876354
ENSG00000064393.15	2458.27674881018	0.415113804777565	0.136214469414623	0.000963601114330393	0.00616255325356138	1996.97001745183	0.549797695795144	0.180932886995973	0.000461182304967255	0.00442705038059793
ENSG00000064419.13	2693.8815696499	0.0773940719507008	0.0862963014235655	0.350320179628021	0.552916378231526	2481.84565034447	-0.00371174782488111	0.100989686733912	0.977842163588072	0.989127780802961
ENSG00000064489.21	110.093694388676	-0.00188889188490966	0.242969710478789	0.990583759435907	0.995716533991919	114.171036828484	-0.0723808036720145	0.21032132536325	0.631798424896287	0.810805364422823
ENSG00000064490.13	795.927429579241	0.0751706172798759	0.143972419788846	0.576452734368427	0.74532201156069	751.861091644409	-0.041820932000744	0.136294883925142	0.73532443409229	0.874413579694402
ENSG00000064545.14	280.0357470395	-0.0588936191759019	0.164764112830196	0.694063427596357	0.827740633694552	232.818077504858	0.111169365723487	0.176690185067993	0.440327762944798	0.671533939696827
ENSG00000064547.13	418.34202574624	0.0560065387630438	0.149711095026097	0.688423127539282	0.82412543205884	328.451050238428	0.131814495882092	0.150215564734116	0.314591847271304	0.54712891126493
ENSG00000064601.16	5900.33198419363	0.395266699447308	0.121927775979027	0.000635900829237333	0.00432778941427039	5351.10753365475	0.217681294897101	0.0938429215973551	0.0163570189915904	0.0697924229651494
ENSG00000064607.16	4057.69541623155	0.19122450779179	0.161453157578514	0.18511941982897	0.362030528361531	2845.48787213103	0.311941442360095	0.174342140060739	0.0306395078661564	0.111165661370155
ENSG00000064651.13	7350.23870023351	-0.150293339565636	0.358495628614303	0.432055576244067	0.629843481473587	4629.88580568233	1.00335106857939	0.581290069034265	0.00243961075301152	0.0164151745981188
ENSG00000064652.10	824.843119554063	-0.142974634082572	0.144257038371956	0.288952473383485	0.488465814197898	803.647556773115	-0.52760141918941	0.158633087608217	0.000183968070268375	0.00211916868464579
ENSG00000064655.18	259.22987747113	0.0100350499638344	0.239408596980353	0.961464667649054	0.983419309663858	183.682957493838	0.326313791879348	0.205506933688618	0.0451732591731594	0.147768941611045
ENSG00000064666.14	4424.60230306583	0.963920725791902	0.154738235275424	5.68739009247014e-11	2.0074972632608e-09	3359.16134050661	0.601715433260592	0.167795102850114	5.4719112976136e-05	0.000801293979467113
ENSG00000064687.12	694.704305566412	0.22773275299047	0.201653448133775	0.187012488109993	0.364567400228149	566.767500025285	0.232449542995133	0.164492590733341	0.0927202649245013	0.245871468833327
ENSG00000064692.18	356.244850524215	0.37392775538877	0.220117781941345	0.0465963071732824	0.135144583136221	314.757056848196	0.503545312916024	0.202659489415535	0.00281689295484284	0.0183564121107108
ENSG00000064703.11	882.001937616467	-0.0555726930600487	0.130473050091676	0.653405479697292	0.800167715633924	735.82957811604	0.0568664627739351	0.119474821797544	0.59940124665658	0.790108977381148
ENSG00000064726.9	3310.58597135264	0.2038764070019	0.0785793177468948	0.00826082160271275	0.0355604301393341	2933.81233869023	-0.00671996966034357	0.116722351028867	0.967904187318412	0.984570024164058
ENSG00000064763.10	2697.29730434477	0.00269333115534709	0.404524955938887	0.971660950349733	0.987722146137902	899.380607889685	0.300600154409231	0.510152937366971	0.0126654309384062	0.0577471037515823
ENSG00000064787.12	144.079329537793	-0.775393953603329	0.232726962699391	0.000167099531239642	0.00139802311181946	84.158686000598	0.188198913204522	0.284639235911211	0.238157485011016	0.461764479832274
ENSG00000064835.10	0	NA	NA	NA	NA	0	NA	NA	NA	NA
ENSG00000064886.13	1062.04768300244	0.678422770010996	0.421384187867346	0.0120802289363067	0.0479978346191793	528.62199700722	2.45841274766766	0.318081074792229	4.19618205166405e-17	2.99187780283647e-14
ENSG00000064932.15	1355.27652232642	0.251152629764597	0.214878451757995	0.17030787657303	0.342611604663104	1107.28856736841	0.217253067695805	0.148551179770408	0.0946892082710893	0.249539889843498
ENSG00000064933.16	692.227260623668	-0.172009762041615	0.107346658113648	0.0992406776725522	0.23401342128123	546.466582909826	-0.11398226449131	0.129132727512165	0.328477992350336	0.561911771694479
ENSG00000064961.18	1608.42503102328	-0.0484454760554103	0.123907728483776	0.679995990156935	0.817852932160625	1338.89823531439	0.14426925844547	0.129424277379707	0.209829869121028	0.426738684352857
ENSG00000064989.12	1426.88503542856	0.597779561225712	0.22019439101223	0.00210643479033103	0.0117708760028311	1016.63824100062	0.349028061723237	0.153101088084887	0.00975165735317815	0.0473319710515957
ENSG00000064995.16	1357.21936165886	-0.0267194804711002	0.0900362499023262	0.759081064597553	0.869036384222237	1136.15646041451	0.00163433817361214	0.102189634580863	0.993385161699799	0.99685584996495
ENSG00000064999.13	2519.55679955214	-0.13854872973647	0.098991942626729	0.145761689762663	0.30806197337705	2455.79085954232	-0.0359788595854201	0.115862934148151	0.742926294843641	0.878753332102395
ENSG00000065000.15	2814.36587581913	0.180458387699167	0.0809635978619361	0.0232120004366396	0.0799053387883276	2734.21719643399	0.0168566091616909	0.0941585969064642	0.851711637140582	0.935751409200627
ENSG00000065029.14	1136.70604416933	0.0417850706269609	0.117858098428118	0.682881673964921	0.819703831027498	931.018514886575	0.330606718969753	0.145601219394064	0.00951877921917141	0.046496526793009
ENSG00000065054.13	462.882161170728	0.230860130982386	0.194171824945067	0.177348104360318	0.351746141689638	354.778817879324	0.269584735949638	0.233826324134063	0.106869320688896	0.272235671292878
ENSG00000065057.7	140.584495656567	-0.00158732215819073	0.158070789115296	0.996733777648454	0.998575163474399	116.250456339984	0.152882557532264	0.23442481143046	0.346323513144351	0.580302372875669
ENSG00000065060.16	1320.46500809355	0.23878766497821	0.121287293036159	0.0402267373263562	0.121530789990401	1113.33596650119	0.356660290891041	0.137416222520872	0.00391917174012541	0.02366035447316
ENSG00000065135.8	7075.48284768317	-0.077468958517855	0.0910741909604524	0.376319476780248	0.578566948160663	7236.05821962534	-0.315123871406011	0.113285527237898	0.00232317348485645	0.015801400706045
ENSG00000065150.18	6181.13539531039	0.0110886695374976	0.0826566918705621	0.825335022600605	0.907578953419425	5613.79783382189	-0.0635813255332574	0.0943285048668066	0.468617853062312	0.694944513215909
ENSG00000065154.11	6220.63106379246	-0.2189271629132	0.103607990405476	0.0285622198101159	0.0933465452525921	5833.92229287201	-0.266722647264353	0.099257918977456	0.00434506845780237	0.0256035852100256
ENSG00000065183.15	1680.88809298744	0.187692905568888	0.14826906898498	0.17126673374778	0.343960570150305	1502.13737449092	-0.151291921469103	0.115167323566716	0.155729712224159	0.350289222840349
ENSG00000065243.18	3494.7956830206	-0.0920213866359093	0.0877475544293724	0.272699140520977	0.470591899325307	3377.48325595444	-0.29415242958267	0.119136869220805	0.00789646297023332	0.0405955158715849
ENSG00000065268.10	307.341150945636	-0.0678726108008051	0.126314150059356	0.57488058661581	0.744732378372324	290.726060121646	-0.258721681206141	0.173976342154791	0.0758984182982442	0.213198151766444
ENSG00000065308.4	3245.03310096807	0.534356465211966	0.160729234155897	0.000322275433773594	0.00243194627617702	2752.76740001678	0.387766483593514	0.15998116924821	0.00525389982566152	0.0295508648612211
ENSG00000065320.8	1334.27393186747	0.0607123797646475	0.0916458476585031	0.495345427873621	0.682218600547906	1611.68634143852	-0.109907759523345	0.148184182434327	0.392466339284552	0.625756529497729
ENSG00000065325.12	12.2757551784089	0.266378102929645	0.502769202517354	0.0672190840054245	0.176912974060456	14.5513315458551	0.185780687613926	0.382720263748466	0.0140288435150592	0.0622122339078145
ENSG00000065328.16	115.280769953977	0.279043905767679	0.235088567637915	0.155136023077596	0.321356076625967	101.12450802876	-0.0484948138474424	0.240006926207042	0.752971221844835	0.884361599209637
ENSG00000065357.19	6354.99879439541	-0.298398833308101	0.15733345140556	0.039081160792102	0.118791793332528	5833.83584810955	-0.368148627679295	0.149939095741051	0.0052390241520738	0.029476816977532
ENSG00000065361.14	8090.95117657049	-0.840469417399676	0.195148921062594	2.33661620998339e-06	3.3566525819635e-05	8944.4852557568	-0.460787257909098	0.169420163754034	0.00147954458783873	0.0111043714855686
ENSG00000065371.17	46.944171009878	-0.256591873793526	0.429060088406223	0.192042101122117	0.371259399968118	22.4893699512653	0.440844263479904	0.796046142612756	0.0146389783636029	0.0642381484771257
ENSG00000065413.16	1714.81029579493	1.18345454678636	0.308891565276429	5.94924768622059e-06	7.7571037727273e-05	954.732697113964	0.838457233366196	0.173673117652593	1.35417420351904e-07	5.30307954662183e-06
ENSG00000065427.14	5228.50671476284	0.0498391766748949	0.0699797797011907	0.471249003930973	0.662882301644576	4935.28488092496	-0.182666273132059	0.0889161474054595	0.0312080333115987	0.112694464684584
ENSG00000065457.10	788.676937983498	0.170597461065959	0.120562581244435	0.138552109179456	0.297110288723216	618.814798975376	0.104186004690223	0.120705611839713	0.34681429974	0.580735161662043
ENSG00000065485.17	796.928628874781	0.66435334862998	0.205716283083123	0.00031825326399715	0.00240768583774128	620.693565984916	0.407865924982825	0.203163282287114	0.0127962324745129	0.0581255928988362
ENSG00000065491.8	1095.47607672786	-0.293158436252529	0.152168807727206	0.0374044529424561	0.114984237523827	1148.53428892988	-0.296070674419972	0.113883721422905	0.00492112289626602	0.0280468737944026
ENSG00000065518.7	2268.16361548157	-0.155540749968053	0.118867077039883	0.170358756669907	0.342656182491835	2074.72741715113	-0.0754833671539549	0.105665447217448	0.419199796528156	0.651958946431943
ENSG00000065526.10	6075.11860080579	-0.0253631209489295	0.124693077047947	0.81715113805586	0.902896193801846	6098.76860883987	-0.0932155433862495	0.100383700162591	0.315186726868972	0.547702828092254
ENSG00000065534.18	9296.01578169294	0.0147007809495681	0.230870054763551	0.940760511093646	0.97293197621383	7117.72867153592	0.200901105790523	0.330654397220943	0.165430135525852	0.364513950582698
ENSG00000065548.17	3009.5643582691	-0.20525267890081	0.0920475138534041	0.0250412869813186	0.0844828211962447	2846.16842246798	-0.281418173865247	0.11293105087989	0.00687251810105179	0.0365662418523867
ENSG00000065559.14	2453.75814195949	-0.21159263900936	0.098293349624609	0.0262973256064735	0.0877558682653429	2408.50577402404	-0.274994508944507	0.107868232062309	0.00644155710265867	0.034703511258904
ENSG00000065600.12	229.317639040273	1.0232689980143	0.190006466627342	8.75611458537616e-09	2.14286820637601e-07	172.730485678941	0.542202263939204	0.248662368054249	0.0050334877306986	0.0285665099936787
ENSG00000065609.14	4.18997446375993	-0.0352007937524665	0.412497954696637	0.737479789695487	0.856010374175415	3.13448886247743	0.0245727946276307	0.30675066791234	0.152762944626411	NA
ENSG00000065613.13	7545.2999726976	-0.255328423965295	0.0839302668449414	0.001852196173542	0.0105755570463952	7788.44288129565	-0.331587637323255	0.0997134483742333	0.000619491833469893	0.00561070198889925
ENSG00000065615.13	1345.29343625781	0.894260130179299	0.104368168011053	1.69025513262167e-18	1.65971924771546e-16	1001.62343333453	0.290329054366041	0.158813413998307	0.0337544881478897	0.119326645825597
ENSG00000065618.16	46168.2824046671	-0.722551093016497	0.147211310624773	1.98490233382755e-07	3.71464741862425e-06	51976.3126619116	-0.712528188445535	0.135704033023955	1.97120050104277e-08	1.0840029989378e-06
ENSG00000065621.14	1397.8946879894	-0.74218234790723	0.227043958065385	0.000187492838431175	0.00154374279427407	1356.38135584443	-0.475418658567321	0.154533031910513	0.00054152320941151	0.00503239343865249
ENSG00000065665.20	304.863381759198	0.0199584836140027	0.165257892526772	0.896190171900619	0.949190445664138	217.963884735718	0.0442637483366918	0.164332552249295	0.751071359391097	0.883585713366507
ENSG00000065675.14	193.555225222463	2.59777802411459	0.395119687381993	2.08424666754783e-13	1.04479432215039e-11	72.3178789140705	1.40661606298335	0.668430408599732	0.000599592105925883	0.00545676319288269
ENSG00000065717.14	635.118346080567	-0.166638927985727	0.175227063301298	0.29990381992058	0.500594966570476	530.420292177512	0.177754540403103	0.195573581512652	0.243026273677083	0.467316494078029
ENSG00000065802.11	1408.02205983249	0.184974352411929	0.18520198592347	0.270508145217666	0.468434544404067	1276.51519335078	-0.0557968264647756	0.143087031075836	0.658569832059088	0.828904822101642
ENSG00000065809.13	4320.3789840265	0.420387973976934	0.125554516754887	0.00045634119561061	0.00328261335883641	4202.23484201641	-0.052218110896065	0.138290606322794	0.668951986970055	0.835513152194493
ENSG00000065833.8	2616.53687335372	-0.247548757397215	0.302816859506028	0.241721702706232	0.434054902789991	2109.92227879196	-0.0256061955058958	0.150101145619935	0.83272605580678	0.926578703743258
ENSG00000065882.15	1784.47659407272	1.09898204103461	0.192912361821146	1.02370754778225e-09	2.96081039971301e-08	1250.2582808898	0.836029216699125	0.222829036611071	1.38215512775275e-05	0.00026004387239803
ENSG00000065883.14	2677.55416674035	-0.055725606572614	0.102159148938501	0.580436502029013	0.748394865174228	2254.12187205878	0.00686791688368218	0.12079626702516	0.968500457746452	0.984851478773308
ENSG00000065911.11	1586.70594476428	0.491235304550233	0.121400659283536	2.37678332759935e-05	0.000258018321109409	1211.60161639905	0.115641374545292	0.125438394477188	0.311189082525579	0.543634391634115
ENSG00000065923.9	912.548394375092	0.618904406900169	0.139234500580648	2.72328811122734e-06	3.85183032732635e-05	625.897008991081	0.693385761349343	0.228627205049561	0.000270122329761604	0.00287162951798493
ENSG00000065970.8	2663.887095203	-0.130968305194166	0.0920233609831032	0.143082345762903	0.304069099772768	2538.28243294204	-0.130295086553809	0.0988412188167417	0.151703506185431	0.343895354350774
ENSG00000065978.17	15393.0496498045	0.183563566828871	0.0627679774148858	0.00302445559665614	0.0158086604582283	14279.9603468825	0.0309677419328005	0.110505233004662	0.764494351237695	0.891033262754075
ENSG00000065989.15	822.232546513433	0.953151322683203	0.223413054161182	2.11212174881513e-06	3.06926535009001e-05	672.838513545274	0.744298017052715	0.202463478706047	2.57045966359414e-05	0.000434937761572308
ENSG00000066027.11	3556.53020868767	-0.0844272645085619	0.0863562137465647	0.313036954684984	0.514490616871359	3360.3235817627	-0.0223520492124256	0.0974185831268425	0.809909517415191	0.915534831235864
ENSG00000066032.18	14.1582625257334	-0.0170419536896952	0.335510497551713	0.932815827467941	0.968282875504091	11.0103251587074	0.100685146385152	0.307465383474551	0.32211527968862	0.555043303032645
ENSG00000066044.13	2093.10516286883	0.088544892566965	0.103221148085917	0.371997151974699	0.574640675009327	1889.22625813712	-0.0134804712997827	0.10023055834289	0.892536591973349	0.95440107664811
ENSG00000066056.13	687.732534484358	0.720372931725971	0.237229010078325	0.000436193193216516	0.00315776874494517	540.506538641916	0.585753980990845	0.234807855780482	0.00176578830354088	0.0126954137359716
ENSG00000066084.12	5932.22508784886	-0.325880777198462	0.132607021885908	0.00920199728892587	0.0387178376496315	6617.34298775443	-0.287143764015149	0.115150324194921	0.00689257579761372	0.0366369639504522
ENSG00000066117.14	2508.44829991587	0.101496874290334	0.109307048143126	0.335580593682463	0.53787119942616	2216.57585508672	0.114569928605423	0.106774842977372	0.247415387197698	0.472759986819412
ENSG00000066135.12	2706.71629707032	-0.0408739161937839	0.109397257600167	0.697220926312929	0.829952034061002	2770.7676598758	-0.0591659811387133	0.0995618352819493	0.562117620211931	0.765279041531709
ENSG00000066136.19	1802.8864637124	0.0128590341845603	0.0996315537121476	0.891732448636943	0.946600777976516	1777.76648975816	-0.112088843615481	0.120023688601466	0.303604057184488	0.535725596975458
ENSG00000066185.12	53.4315677511208	-0.132755647518388	0.25801277363858	0.514358328290038	0.69834261750383	29.6210391391161	0.391576872071336	0.484163525644721	0.0461636073676008	0.150200615191169
ENSG00000066230.10	11.2398938520613	-0.140811529920884	0.373690212898365	0.484538546889828	0.673712153565538	8.65338540825389	-0.115946077241826	0.317936333461475	0.236360521297025	0.459438253549757
ENSG00000066248.14	736.490502286564	-0.711228579704834	0.286567850962368	0.00212582523450848	0.0118653370574519	1069.43091301115	-0.550028526340693	0.196738745123234	0.0009466242833694	0.00780436615120777
ENSG00000066279.16	660.836374649288	0.529229251754491	0.197777754488462	0.00254890360875791	0.013756930334443	664.822058104438	-0.085772947492338	0.186154587332565	0.555699776932631	0.761021713044591
ENSG00000066294.14	2071.72002374372	1.85582431362958	0.264447648474252	3.43888003737637e-14	1.87769145473313e-12	1175.83685448859	1.43117861244549	0.293951367478623	2.17982976811994e-08	1.18300105289806e-06
ENSG00000066322.12	7696.31542991305	-0.4751844370089	0.257194345857188	0.0220210779173938	0.0768077959828891	7002.53676289885	-0.307510249890239	0.13563754193409	0.0113239859791434	0.052938290321218
ENSG00000066336.11	910.931320879224	2.0243726306423	0.241057540739612	7.16192610089758e-19	7.39786661010897e-17	626.081996611987	1.42322890309745	0.291552837639347	2.96430970834514e-08	1.50228019214344e-06
ENSG00000066379.14	541.544597359655	0.118168742099567	0.132987390310781	0.348955272930259	0.551528235238055	436.363151982825	0.0199643990373216	0.13530130082413	0.871301064227802	0.944031235854027
ENSG00000066382.16	90.6053423451118	0.0258645003773373	0.265772671514405	0.90114799144125	0.951615975163467	84.2236477241903	-0.178838952440377	0.257314741449765	0.271987123630075	0.499900244915471
ENSG00000066405.12	0	NA	NA	NA	NA	0	NA	NA	NA	NA
ENSG00000066422.4	1822.65587646863	-0.158608134112055	0.0799334504518528	0.0442539514571729	0.130200125426392	1603.60640281692	-0.250714249655087	0.114284033714008	0.0176597142976951	0.0741270630396756
ENSG00000066427.21	2479.69401472929	-0.180566482342548	0.118985961996491	0.112866735862454	0.256242929059374	2224.05663533358	-0.248837965041172	0.163915276090434	0.0762574988798143	0.213887181814693
ENSG00000066455.12	2902.44482666921	0.0876888988021848	0.0845493821321057	0.290134869358789	0.489736001540044	2705.14808070563	-0.0932122371445658	0.102384080722069	0.33004189799405	0.563457820757647
ENSG00000066468.20	5588.67264431284	-0.764726315982553	0.181284822638916	4.41007125394106e-06	5.93506543656445e-05	6568.21961213397	-0.665232739217248	0.176770092155557	2.04916612887607e-05	0.000360600919546984
ENSG00000066557.5	902.51017659457	-0.0555005279466664	0.090769689001367	0.525694341521416	0.707079632640503	843.10830018616	-0.134633603274946	0.12741588425113	0.245523934433194	0.470151731086789
ENSG00000066583.11	1326.91946649095	-0.451442244070753	0.225217049081582	0.0154112406580596	0.0582031676704591	1040.68126621042	-0.127807673856593	0.129631447405285	0.265674455148259	0.493311891764908
ENSG00000066629.16	2032.95542314887	0.192033055624199	0.121037240072715	0.10347073658602	0.240846282867918	2145.6510806317	-0.227339429293973	0.179066741194523	0.117906807681793	0.289828138977219
ENSG00000066651.17	466.989808898667	-0.188684516920915	0.150298526875422	0.175324022148924	0.349145131347067	389.343737623794	-0.263203560353235	0.150226111514879	0.0450664392315033	0.147557437748332
ENSG00000066654.12	2759.32489162145	-0.137271644339827	0.0759049297287497	0.071029367838889	0.184129450272459	2226.23103264186	-0.141536562769706	0.0994324307103875	0.13602765686338	0.319566135455326
ENSG00000066697.14	711.326821226312	0.376875787876968	0.0925510107992255	2.91491347583824e-05	0.000306669975515768	585.313950204809	0.36149076933912	0.172888425335247	0.0135187919911254	0.0605170084434943
ENSG00000066735.14	135.714269060624	-0.217630340201196	0.169400561479486	0.162424866983935	0.332015741549187	128.79373530624	0.012300691499294	0.223932608697597	0.937235054193524	0.972047509795987
ENSG00000066739.11	5465.55278010751	-0.13442950692958	0.134462057232544	0.288107632220367	0.487486612708139	5960.68275892449	-0.306181988514482	0.1302654890798	0.00934411205768139	0.04584912316485
ENSG00000066777.8	4496.04922764903	-0.0942410827633201	0.0880636458987068	0.259698514191098	0.455737754439493	4264.06595666207	-0.140468582487025	0.0994139906593066	0.133660159320033	0.315706599693234
ENSG00000066813.14	5.4740520885739	0.226629682707012	0.452947156564396	0.209908021159302	0.393994358359773	2.16618574032248	0.000252908357853938	0.304239287074466	0.976120173381718	NA
ENSG00000066827.15	458.294840778574	1.05554126545476	0.210786940639434	5.65163275241094e-08	1.18918526547864e-06	318.960645020803	0.0946003061236645	0.231092567343233	0.534050648918421	0.746119274843661
ENSG00000066855.15	760.75516473003	-0.323386238606979	0.140570974476814	0.0139671316808784	0.0537618533694852	689.213506827922	-0.128988493134688	0.129786848058356	0.27740669247629	0.505458070173797
ENSG00000066923.17	102.319114080759	1.2547086553302	0.452699913692854	0.000217792181023172	0.00174856636318772	59.1513355081287	0.133705809348121	0.281044999868464	0.357641636473713	0.591218109799087
ENSG00000066926.10	1145.82481348619	0.272881785685545	0.109022783134423	0.00995578989457078	0.0411992893989513	967.933255876058	0.149355421676421	0.117542957743995	0.166391396407246	0.365660043332572
ENSG00000066933.15	3238.44072633921	-0.208101758330673	0.113703593203119	0.0570887430154053	0.156484146707707	2963.35801608674	-0.190959488437648	0.140707438600125	0.12367540748581	0.299407142089228
ENSG00000067048.16	2304.67854637472	-0.149208279986784	0.1879602053093	0.374364146495816	0.576712692848903	1400.26780153427	-0.00285453314295887	0.305657277857288	0.903876212496525	0.957794723814414
ENSG00000067057.16	1708.37942326031	0.0536939214273554	0.147888032608334	0.688017704069703	0.823913719335234	1815.44996303313	-0.0433560773138982	0.129412200830915	0.701395638222557	0.855508204466073
ENSG00000067064.10	3275.60047917449	-0.452239752483134	0.198108618665935	0.00959441062742333	0.0399951488436317	2510.87348186012	-0.360002680754715	0.133799299158734	0.00276927784607459	0.0181318423126296
ENSG00000067066.16	3207.61341068159	0.434171617670073	0.12397202576423	0.000254307016548798	0.00199474678562488	2459.64281636138	0.143397009627061	0.109111847566621	0.157761477177793	0.352957591820517
ENSG00000067082.14	11710.7806536484	-0.114102591258311	0.0844884762022882	0.246766725384247	0.440432328054355	10638.0869264338	-0.133238405162013	0.112540620732087	0.198291432808669	0.410623130313956
ENSG00000067113.16	2795.41256765909	0.412071466355392	0.164525017259972	0.0054289093997412	0.0253600640538811	2497.27153534747	0.365363452564206	0.13419596699613	0.00261193363633747	0.0173405462750022
ENSG00000067141.16	5122.21005184534	-0.587982712783693	0.145919353732397	1.76574922041774e-05	0.000200154594529158	5643.94993671521	-0.281076603796128	0.125422037629615	0.0134202207335037	0.0602191632175905
ENSG00000067167.7	9528.68478128438	0.161282510292994	0.0877372096843232	0.0615104442381096	0.165356096210628	8305.63250189329	0.0461848912862677	0.108559500502716	0.649509739325324	0.822855933185618
ENSG00000067177.14	626.370796983834	-0.213585693706571	0.11730726153448	0.057989310019434	0.158312982302917	563.347991455022	0.0973576120995379	0.121354938949534	0.385832974152485	0.618871181952597
ENSG00000067182.7	4302.17530046483	0.405700610109009	0.135780574621808	0.00159007075128094	0.00931288124602712	4014.59301916145	0.241823136245032	0.130177126576392	0.0393595848503895	0.133526947145643
ENSG00000067191.15	734.77047479363	-0.658998120388848	0.215468876022391	0.000507505248074057	0.00358802451090224	584.184854624472	0.0120096656658398	0.2076166397503	0.937579680047853	0.9721277150184
ENSG00000067208.14	1754.77458909676	0.0688618303334617	0.117296572645988	0.541585150220597	0.718985319075594	1670.4556133387	-0.0192357551565272	0.146328833544619	0.87574979367165	0.946520228098307
ENSG00000067221.13	394.773279585859	0.252699113245981	0.200648179587252	0.148730667286702	0.312152559779049	321.078191138003	0.119598683814413	0.176838852852012	0.408522253632623	0.641383040118583
ENSG00000067225.17	23548.9157882561	0.0878742047331318	0.116247377616125	0.431720489463611	0.629728364259777	24822.6086429381	-0.0449088498809128	0.0900733090756627	0.558618960104801	0.762917056676814
ENSG00000067248.9	2501.69559785155	-0.248224187283846	0.0926568998348432	0.00593120755595656	0.0272342929719038	2526.70545150019	-0.37384884708271	0.127058381368064	0.00112640597055647	0.00894419979001388
ENSG00000067334.13	2824.04148291739	-0.175871975146703	0.11320013243214	0.0986358653927203	0.233065018732458	2629.32772172986	-0.312726758535514	0.127738574986003	0.00698792604036313	0.0369696481892587
ENSG00000067365.14	488.270783730032	-0.0510787516952794	0.136526015937933	0.659393402984032	0.803564146506741	403.078725445944	0.124866174570285	0.168253774590856	0.361287886117501	0.594773059016845
ENSG00000067369.13	2313.86574317304	0.065457985405843	0.108925244668317	0.528894771925233	0.709544481778252	1778.5061313994	0.184206216968684	0.143341156806525	0.143467261356834	0.331144166321787
ENSG00000067445.20	267.597285869657	-0.156669871164044	0.202223411065258	0.373771667073348	0.576097522643057	207.157868898079	0.244045793583088	0.213346955724534	0.133903337339941	0.316027771507585
ENSG00000067533.5	1110.21269559112	-0.17634156944935	0.14765833304624	0.199525742357557	0.380566246074634	1037.73404894416	-0.527990192262379	0.192181987839148	0.00117494637816848	0.00923740162030024
ENSG00000067560.10	20823.7041523779	0.230014569280793	0.0748282008672666	0.00198587990858227	0.0111994990542854	19087.1054952221	0.0193118048197305	0.112854625583284	0.854937170877908	0.936945257203851
ENSG00000067596.10	2958.39858944625	0.120569794324035	0.106653684002786	0.238385279074782	0.429970537039162	2974.03278359288	-0.014879178040075	0.102675522694688	0.899546546366226	0.956401959271956
ENSG00000067601.7	63.9157523938804	-0.0917376937886333	0.196672606838561	0.598836932904063	0.762234506349293	49.8707089298776	-0.156091577621246	0.255295727745643	0.333491317740088	0.56706758665229
ENSG00000067606.15	601.254992546938	-0.411646708273621	0.207546801043827	0.022412056016126	0.0778645993885823	577.722889021411	-0.400276036750536	0.161916876530894	0.00445467454658993	0.0260563806505912
ENSG00000067646.11	488.670280766924	-0.029221158788804	0.201460928085057	0.864125776443928	0.93103646823937	349.366951244853	-0.00184100878749612	0.305657687453314	0.925949624535747	0.967255753588241
ENSG00000067704.9	5447.10237161473	-0.169648504035197	0.104270677773963	0.0905747081128227	0.21947832946888	5411.56277524976	-0.268138404922324	0.101434315931041	0.00487009122882374	0.0278500589435455
ENSG00000067715.13	91.454007899846	-0.418098959139716	0.30347128854793	0.0671287635673508	0.176811316320615	59.9237727055821	0.115670005629797	0.259304272741942	0.444644916835708	0.675576673187738
ENSG00000067798.13	773.284269145436	-0.374110461036893	0.185177599386655	0.0236917851657989	0.0811410486351552	880.590586781363	-0.0723291722330466	0.136650466075264	0.548777363916928	0.756412471281703
ENSG00000067829.18	1278.38362380207	0.0773332447220505	0.102907820448984	0.439362227635236	0.636026337050559	1214.92098022175	0.0118841006505797	0.116838856908371	0.913335199464098	0.961314936081403
ENSG00000067836.12	394.142072558024	0.360785640454101	0.221100824021334	0.0545110750904758	0.151568418935892	260.344065822287	0.82695951207215	0.231314756776754	3.21268102307653e-05	0.000520192682178178
ENSG00000067840.12	269.257713559653	-0.485783249776631	0.244670827614902	0.0170526498724626	0.0630646743036003	224.635763456506	-0.538473017742358	0.226657123793909	0.00306281560417167	0.0196128331518915
ENSG00000067842.17	3.93975838814297	-0.39204013554728	0.674799651773312	0.0212745343240073	0.074761658837281	6.35951514511845	0.0275189658680875	0.298310703799722	0.69534992443498	0.851964351003916
ENSG00000067900.6	4589.88740194585	0.336462792288189	0.103316797184566	0.000755935723045642	0.00500343475383968	3796.20033243722	0.181628650561632	0.128714257866091	0.117813121351182	0.28969222382904
ENSG00000067955.13	2203.60488642471	0.218094635083747	0.108689585796961	0.035631688899311	0.110761819805427	1773.24464423659	-0.00370341088602181	0.111440868423038	0.970350617728161	0.985680726280709
ENSG00000067992.12	564.746567198989	0.259880255080578	0.243820627389625	0.182531986650809	0.35848676361688	436.26460229875	0.476867369068001	0.223337357548199	0.00700194465587413	0.0370184632190001
ENSG00000068001.13	1236.10834308722	0.316556014580777	0.114940402155019	0.00400835778428529	0.0198718938480846	1011.22669638815	0.254531160995201	0.124180814979882	0.0236792806276282	0.0922412369136148
ENSG00000068024.16	1642.25052965534	-0.071751989994049	0.127302938528277	0.552027211942185	0.727368783707133	1613.91303624191	-0.317710131812085	0.171054661553371	0.0299819063351593	0.109450982549314
ENSG00000068028.17	1430.32545829266	0.520761774749329	0.128032712577499	1.92984850999418e-05	0.000216493254804754	1107.07557673436	0.34302944738736	0.148679154544883	0.00836404314964279	0.0422095667895725
ENSG00000068078.17	13893.0137599768	-0.697530641587047	0.188426092138932	4.48215726314551e-05	0.000446363749816006	14007.6363401211	-0.669527824404979	0.175140271407051	1.67031401531538e-05	0.000303489304874131
ENSG00000068079.7	503.510548204275	0.825337306665971	0.137775765688286	4.03645363628662e-10	1.26230432785629e-08	385.204006970881	0.628371642324194	0.173435359149236	4.5220685743577e-05	0.000688201632666655
ENSG00000068097.14	821.180124909539	0.202029291231926	0.130924070423804	0.102882849675473	0.239931467997192	764.282436541125	-0.0616838773353523	0.152515552532945	0.637713621504215	0.815057766834136
ENSG00000068120.14	2045.67640217733	-0.24523655348453	0.0939658743794239	0.00753747311849017	0.0330427422524883	2008.425789255	-0.141305774120191	0.109930505915009	0.177661019564482	0.381701673060556
ENSG00000068137.14	800.357377155845	-0.274267129304718	0.178780716475762	0.0851921159277118	0.209996805594125	766.259989720711	-0.0600116177501893	0.141092676786783	0.629164797487855	0.809233672409578
ENSG00000068305.17	7970.91815622882	-0.30096434026102	0.090760320421452	0.000662181319124052	0.00448235700868624	7429.10874645022	-0.404521469983729	0.0908989808294597	3.2285734864059e-06	7.82335760137902e-05
ENSG00000068308.13	2234.13358532443	0.124198762620501	0.101190828662742	0.204131808836963	0.386662625280525	2000.78063076231	-0.0525619284933083	0.100038564738919	0.549993740985192	0.757136379148391
ENSG00000068323.16	2473.44554959752	0.142556513886316	0.0977486199061306	0.133486206511779	0.289582177795941	2429.16736514435	0.15093007247845	0.106957339277751	0.131026393172979	0.311821017245146
ENSG00000068354.15	802.880069387946	0.0802063338118809	0.120178565624179	0.487852473924563	0.676152874088871	830.657695751167	0.0433590197388613	0.134993797453285	0.720339938020912	0.867238974308978
ENSG00000068366.19	2843.63550308323	0.438011571135242	0.163310624263314	0.0033431580694473	0.0171219348991376	2204.55341940335	0.154880435872037	0.172515861316739	0.278316623425155	0.506380125332215
ENSG00000068383.18	1710.95227905015	-0.297298231833232	0.124109393474781	0.0117697453342992	0.04698643021946	1733.03694723296	-0.345534934707654	0.107674055485067	0.000639455679706577	0.00573872616722782
ENSG00000068394.10	783.570807849573	-0.150798255586487	0.136726053888386	0.259222425224114	0.455237086058187	814.046518299737	-0.140445167194126	0.146379428796899	0.271803322132945	0.499740111305612
ENSG00000068400.13	2098.71902547636	-0.0642739011947158	0.0873111697719843	0.449253241350897	0.644818479557188	1806.27706138301	0.030615642391075	0.12788549114589	0.796130913299555	0.908097100427855
ENSG00000068438.14	1078.5759426016	-0.00204006346963728	0.0991734489547454	0.980895081540967	0.991701094896361	1005.2697291314	-0.105919736603661	0.113241733270777	0.288156498823101	0.517769140482354
ENSG00000068489.12	306.756987046554	1.14352070187712	0.229338619410348	5.00995301384755e-08	1.06544107721405e-06	274.965266084104	0.255348655366522	0.250725072575749	0.146429196238274	0.336039566106414
ENSG00000068615.16	263.350835192528	-0.642460154562229	0.198584197142601	0.000317635604906045	0.00240377518828517	246.550761060267	-0.0635478613376057	0.203679775594252	0.668686473466421	0.835413219232339
ENSG00000068650.18	2526.27380077132	0.0374748907446955	0.127667180138986	0.764652811026678	0.872608959008444	2448.77680402383	-0.0335268977402937	0.116032293086609	0.718904206134152	0.866347025890889
ENSG00000068654.15	1965.98703369036	0.153009173901748	0.107849343028723	0.142900213768768	0.303736148292942	2098.21616588852	0.0300093188871464	0.0993140524742646	0.750625562527973	0.883413100141778
ENSG00000068697.6	15169.201069725	0.0105443623583303	0.0803417815789797	0.89459789822148	0.948412543330827	13262.9442336302	-0.0680465961553535	0.098087419124577	0.473123647541444	0.69840461490471
ENSG00000068724.15	2352.55070389363	0.28934490603819	0.149478284392929	0.03597479256641	0.111668339459751	2151.98039974533	0.232508864678823	0.12599894095326	0.0407774094338697	0.137009180185916
ENSG00000068745.14	3740.79499469816	-0.632912969983685	0.128739922906454	2.15946975413569e-07	3.97892724350823e-06	3456.95743284878	-0.287643338898542	0.103703379113347	0.00255301900503559	0.0170561466775835
ENSG00000068781.20	18.4761103847083	0.686648252584372	1.37802261625676	0.00843701500101663	0.0361233832656124	12.5000909513269	0.012456534387913	0.291934357393851	0.867804444739563	0.943031944513024
ENSG00000068784.12	546.366543041133	0.185129522302285	0.155570027649099	0.201791156281644	0.38356877081465	422.108757082381	-0.053232036464076	0.154578087087257	0.67867750430254	0.842069820793062
ENSG00000068796.16	1218.01949813576	0.753742755593714	0.157642838702585	3.57155719391899e-07	6.31734071194225e-06	904.638808849534	0.271796238832415	0.157116526400175	0.0440701144263371	0.145101553502129
ENSG00000068831.18	493.459878691915	1.53400610470688	0.345070032963463	2.06151567502172e-07	3.82800198612399e-06	250.948530048888	2.00252809425627	0.310081188278424	1.64558817899097e-12	3.73910184362596e-10
ENSG00000068878.14	3549.43658747044	0.0825272878761718	0.115425185028028	0.457571571853221	0.65121797651612	2919.47549854716	0.377654408071482	0.134440394823152	0.00174769053976551	0.0126106919452105
ENSG00000068885.14	1715.02647247904	-0.150412978720329	0.112250384227171	0.161013111587665	0.330091404381242	1299.01297730804	-0.129053345645656	0.135754294090753	0.28819485601448	0.517769140482354
ENSG00000068903.19	2775.70765774734	-0.101944346879087	0.113840991385231	0.358890382885029	0.561355845691227	2599.43886079345	0.0849593294983421	0.116213526223234	0.450795400465028	0.681017590901425
ENSG00000068912.13	2781.48989727249	0.0180028626915035	0.09729220375948	0.847341422115147	0.920650866221462	2448.79705278106	-0.114047407832577	0.099206218549403	0.234920901649902	0.457732706691954
ENSG00000068971.13	736.706653998721	-0.0428174282472358	0.124852635426417	0.718730898670794	0.843348365924132	719.481252501965	0.0834625996834114	0.194695427958128	0.573028406324547	0.772872920065192
ENSG00000068976.13	147.545337646666	0.0601246832099224	0.223342405699369	0.750530629135585	0.864389001921237	119.602653441522	0.389357583526759	0.37568572583348	0.0500476212734933	0.158793816675419
ENSG00000068985.4	0	NA	NA	NA	NA	0	NA	NA	NA	NA
ENSG00000069011.15	22.1333565402956	-0.0414651457643851	0.320171032741035	0.841390357648125	0.91677315511402	12.528373085115	0.0547071682809527	0.292939908168457	0.573841291921751	0.773509968108483
ENSG00000069018.17	0	NA	NA	NA	NA	0	NA	NA	NA	NA
ENSG00000069020.18	3061.75742308166	-0.0444171906400238	0.127712137852655	0.710076640533386	0.837649612882144	3317.71946887779	0.019959289598218	0.128179900486164	0.871689073615196	0.944352665573793
ENSG00000069122.18	1972.70808765475	0.48568669184918	0.23333636044116	0.013760776213572	0.0530617131919911	1435.32329313808	0.706534666724563	0.19619173284154	3.63368176118069e-05	0.000577506823796565
ENSG00000069188.16	162.237782534015	-0.374007670872146	0.216258295732142	0.047136934890912	0.136199370723184	151.841074003653	0.170141084496715	0.217268299161169	0.28628337167302	0.515432669194188
ENSG00000069206.15	0.670607347385705	-0.023661221494136	0.430749737389915	0.578678099762402	NA	0.327366886556546	0.00529463909355939	0.306490245169394	0.896322081679843	NA
ENSG00000069248.11	2727.15471606551	-0.325014118309929	0.0872151147860627	0.000142913059413707	0.0012257543172791	2741.80513930878	-0.226759554414733	0.128344060958667	0.0499984897096918	0.158793816675419
ENSG00000069275.12	16449.3591238019	-0.126188235051075	0.0671994498622675	0.0569991571740242	0.156346348928543	15379.7291427927	-0.190425815132069	0.0989414440889412	0.0330745253219762	0.117525684839749
ENSG00000069329.15	5852.15134352673	-0.0487672190773955	0.0989826756436084	0.615687278092542	0.774469615824037	5679.81572198945	-0.283903402693942	0.0895869947801359	0.000887661674633827	0.00741583048339541
ENSG00000069345.11	3493.43070980007	-0.184466223432209	0.0829345109342651	0.0224169501272297	0.0778658469706233	3382.66287816424	-0.228149606770073	0.10097702622302	0.0179880168345804	0.0749724297699292
ENSG00000069399.12	600.329916053926	0.897515740277399	0.278240992257439	0.00013315332822416	0.00115323831751603	438.364487694677	0.972381832659218	0.186029723429571	1.50874542489441e-08	8.61777048357503e-07
ENSG00000069424.14	1759.20495576473	1.24218172602	0.186774914554508	2.04868764144779e-12	8.82377902754255e-11	1188.16765336163	0.707558010307823	0.145451689602077	1.8207794524517e-07	6.87011984276346e-06
ENSG00000069431.10	2111.79245089159	0.183817449550408	0.157140523434975	0.201303264162848	0.382976972268356	1944.61730973382	0.222123515391759	0.134593375097724	0.0651945446996885	0.19175357051998
ENSG00000069482.6	650.947691653796	0.0114102307406594	0.426848246154325	0.552920591984974	0.72802330015194	216.060165289763	0.0727598790015126	0.318592198042947	6.20640845635622e-05	0.000885033845876397
ENSG00000069493.14	1009.28691234825	1.54613457649541	0.271910604046573	3.6163725665303e-10	1.13989783104332e-08	473.570033511961	1.22611714483655	0.349901853710575	1.21653327376396e-05	0.000233993102340627
ENSG00000069509.5	581.316266383005	-0.0310667236480159	0.124796781097203	0.792534535215597	0.8890631910939	564.434025766244	-0.23219047356376	0.142618281941095	0.063766813141788	0.188843654444679
ENSG00000069535.13	1221.83325625959	0.252172547414482	0.220612447309091	0.175392173689061	0.349247488641799	1097.8921548412	0.401423549926803	0.210195940030416	0.0155793694852723	0.0673639947400618
ENSG00000069667.15	23967.7158468118	-0.507838377442106	0.248390343765397	0.0127858450092223	0.0501451426306793	28248.7746969031	-0.683997793089228	0.149254338878728	6.11629251232374e-07	1.91616030723209e-05
ENSG00000069696.6	3.42365836038664	-0.0626860858077683	0.418887209053732	0.519558478421427	0.701770472904937	1.73947809670329	-0.0277068750043667	0.3052766559294	0.534114959421775	NA
ENSG00000069702.10	7999.96881842979	-0.0500601291999896	0.0818655952490915	0.545685891900553	0.722123624127286	8301.33409660139	-0.257774873818604	0.124525039617376	0.0178058580056053	0.0745098467381304
ENSG00000069712.10	169.141139467258	-0.10114174819439	0.15763727775315	0.489365257679336	0.677462544296045	117.699941580552	0.313398494763926	0.259607557953053	0.0812029798348028	0.223679383423159
ENSG00000069764.9	0.231919970538725	-0.0147165033893707	0.429822658202654	0.816789769354937	NA	0.0778297590368372	0.00434993333743802	0.306426281192049	0.962457073916631	NA
ENSG00000069812.11	1612.0000575248	-0.186366537852185	0.171584082510243	0.235094909821975	0.42597005416221	1548.98926455253	-0.331030669917632	0.139955891619903	0.00808554644649343	0.0412496530654194
ENSG00000069849.10	9882.48660365652	-0.437498283880776	0.0983468031388715	4.25736203552158e-06	5.75226022251305e-05	10789.9755394757	-0.388187813863628	0.11827105328183	0.000386078008967092	0.00381775944113466
ENSG00000069869.15	1592.75170630786	0.0342749196135869	0.107709615538956	0.744276755757314	0.86034239265213	1529.8574362438	-0.117696188150805	0.101915306682661	0.218411388919429	0.437775522362061
ENSG00000069943.9	548.626360849783	0.2012927167836	0.157710245242634	0.167023920444738	0.338430516791091	446.340425255035	0.207613475151503	0.151689042350087	0.115893419452438	0.286628921803763
ENSG00000069956.11	5199.38300010251	0.00954071429499851	0.140847676743586	0.96167967168012	0.983419309663858	4862.03866035736	-0.0575363825139949	0.120907600513187	0.608311214166558	0.795261122710032
ENSG00000069966.18	753.405046391341	0.400870638522072	0.105094158947217	7.9823043102284e-05	0.000735957353734003	661.139674380269	0.370871897974233	0.155837297250713	0.00655070360834184	0.0351541392446624
ENSG00000069974.15	1934.62786176962	0.442881248730758	0.115578572734787	6.2171223575211e-05	0.000590317375936375	1389.75581113032	0.299054229831157	0.144910201418135	0.0180719298232891	0.0752160412552634
ENSG00000069998.12	934.951640190458	-0.0670729261607781	0.120307175829431	0.576522709332201	0.74532201156069	893.434680652548	0.141887203801244	0.132944305015198	0.233765504510898	0.456341515933898
ENSG00000070010.18	2458.5407744757	0.149553728387068	0.10376002771589	0.146215561370782	0.308483787022225	1994.16280165473	0.0133857240015283	0.0954219789369647	0.875914958343269	0.946557134744377
ENSG00000070018.8	2621.19864259114	-0.34912378221854	0.100961152833917	0.000318989323694509	0.0024124894620205	2365.9551341953	-0.148405391127424	0.112794826202213	0.168172537883076	0.368241402711889
ENSG00000070019.4	211.671318451559	-0.225163185071324	0.248766288781877	0.257104865809948	0.452651014763607	224.603063092129	-0.229847206141527	0.218323472446121	0.154290389273077	0.348040777523594
ENSG00000070031.3	0.429963780216271	0.0390492202356628	0.432274583644935	0.54942739169096	NA	0.154963034283877	0.0102359224323587	0.306490071042946	0.844045153867141	NA
ENSG00000070047.11	1215.11897171784	-0.00548469362009247	0.16375111348452	0.957190784804746	0.980784528544941	1362.6116335821	-0.0924320512793851	0.144342917646597	0.46093112983937	0.689579116683934
ENSG00000070061.14	2241.9698014795	-0.360243272053294	0.0924779665217856	5.86696132623306e-05	0.000562023550804271	1781.06489119993	-0.165457102560511	0.117506477303434	0.132391086653537	0.314107917238689
ENSG00000070081.15	2017.19019728263	0.189980292746469	0.127172804848831	0.117778831331606	0.264227218353088	1650.12871611527	0.185737120823445	0.154431193083078	0.163129782017653	0.361215945896231
ENSG00000070087.13	999.408819952067	-0.278809008553797	0.198850893760015	0.110255392607617	0.251872084539048	827.460941467664	0.100473516627094	0.135140713384897	0.408286309460769	0.641256059302722
ENSG00000070159.13	5992.20523822286	-0.600160163783509	0.162772160227697	6.56125985436574e-05	0.000618562707961363	6743.62982915536	-0.576634266554112	0.151235728193843	3.56003662102948e-05	0.000569302994686981
ENSG00000070182.17	77.5366137852718	-0.254846565916632	0.257652419958196	0.217471922240534	0.404009462518016	66.19215750666	0.155414178730254	0.253016582326305	0.331892097561882	0.565433321013276
ENSG00000070190.12	1854.95437628837	0.232237275230269	0.143210317784912	0.0831111370477031	0.206326830482771	1522.6629275689	-0.00226992077582947	0.126964547809551	0.998543957580797	0.999147337367334
ENSG00000070193.4	76.8152092321218	0.242771393567895	0.371596022160525	0.254690035190259	0.449660298163135	36.4848895247426	0.163916997755074	0.317189130669002	0.218825270008401	0.438222770747091
ENSG00000070214.15	7251.74018118298	-0.221976612653883	0.114718782005388	0.0422168506865972	0.12593586500428	7256.8771657216	-0.219260309489089	0.109666401905583	0.0278244123461255	0.103646895769348
ENSG00000070269.13	816.298472646122	-0.0647612400698623	0.088315060796499	0.448935736275072	0.644528014636552	644.592543465043	-0.058723638075965	0.144218957936293	0.642460731307967	0.818702591576593
ENSG00000070366.13	2218.83050780345	0.351269412632872	0.11258890729943	0.00116129889850536	0.00719360151018599	2103.85500124118	0.381169635194982	0.122823210450966	0.000769782368518568	0.00662647378595272
ENSG00000070367.15	3776.17309061512	-0.0179454576184054	0.11240390668566	0.864915131942048	0.931549698297647	3683.85940954	-0.201429821803307	0.138261361337626	0.100192104580525	0.259901160006464
ENSG00000070371.15	364.319433850661	0.0295610212268912	0.146055977895698	0.830215992920604	0.910349787857579	310.518073962189	-0.0181466072600412	0.176436699270129	0.890259581692776	0.953144371823567
ENSG00000070388.11	182.375183592507	-0.466501977870291	0.26074045225204	0.027850983088079	0.091562911131204	215.863522496918	-0.390308870907969	0.21254820825682	0.0201955283579452	0.0816868035714462
ENSG00000070404.9	660.005835296947	0.13122415754218	0.181910114695583	0.431708675309943	0.629728364259777	678.749943563818	0.391875090369647	0.227930300468043	0.0241218988297119	0.093485906323983
ENSG00000070413.18	4562.13049125296	-0.225894807454964	0.177828727876984	0.155341369845792	0.32155811797436	4940.55180977326	-0.244654226514559	0.137439107463335	0.0451717332344715	0.147768941611045
ENSG00000070423.17	625.993342888081	-0.0820952054293329	0.148936394230142	0.553954294116931	0.728781133149037	655.169096594464	-0.2091519553265	0.158799935912605	0.124040502677294	0.30004509521039
ENSG00000070444.14	1071.70225087673	0.227955785809638	0.160795048365375	0.12183222500657	0.271128401499884	894.956096564402	0.24023507109735	0.122229286329493	0.0309251095520965	0.112024963246093
ENSG00000070476.14	1483.55150845725	-0.222811205802873	0.114144344141747	0.0418228493554886	0.125117227742141	1200.15515564694	0.0132122268529686	0.114160075042931	0.901822810994202	0.957438217175161
ENSG00000070495.14	537.921749699064	0.225012431637309	0.144316512438699	0.0912831800982755	0.220500907099104	471.867250769052	0.573410228848969	0.147346994893856	1.98826456808077e-05	0.000350480362098944
ENSG00000070501.11	668.261835117535	-0.00233058568643386	0.11741913069816	0.995897736483994	0.998282468923063	634.451320725049	-0.0213099014782108	0.136327264324336	0.85756474183246	0.938392578687012
ENSG00000070526.14	69.7799341686455	0.365804433653291	0.271187983745261	0.0913433573173124	0.220601604144574	41.5176184243546	0.0184972359181033	0.248718883864861	0.89985499346762	0.956523838162142
ENSG00000070540.12	1489.7284312314	0.741608672387127	0.117467142344567	6.51935026761747e-11	2.28426162607372e-09	1179.93606008244	0.412340761397576	0.208022586125374	0.0133772588456839	0.0601177094440788
ENSG00000070601.9	411.043032727631	-0.193582140178918	0.256885876425376	0.331484714523829	0.533996541537475	441.726354075361	-0.0104516899494648	0.178646724729641	0.912952921019561	0.961195497791458
ENSG00000070610.14	2959.04311885473	-0.407099255110357	0.098439389830503	2.04500323463997e-05	0.00022752469237853	2386.07761341445	0.0505013271056376	0.154880468499866	0.685634003726934	0.846612235742501
ENSG00000070614.14	8041.57183320505	-0.0500544275393259	0.119340245491798	0.639455504395883	0.790982259740288	7938.8434661602	0.0106410131745865	0.104255866284028	0.912250381714365	0.960906833556186
ENSG00000070669.16	998.790116796169	-0.318022455184651	0.0932738293938649	0.000467866366661606	0.00335449500448094	802.685821057654	-0.0662094970460279	0.14723137538925	0.606845504241047	0.794462738457143
ENSG00000070718.11	1101.25372478185	0.108888956760169	0.109573615072461	0.296452729899997	0.496431931233338	838.235548661884	0.0929100009103111	0.123739627775809	0.411513697178539	0.644367187925835
ENSG00000070729.13	5.9887944377412	-0.00955369140381585	0.407408795105745	0.920592558346622	0.961955727379406	2.41683183283047	0.013881318170677	0.305188998293327	0.761662300983326	NA
ENSG00000070731.9	2280.27231198058	-0.831438114613844	0.210383560740619	1.09294748080973e-05	0.000132044657415701	2279.26973981708	-0.324511692208112	0.161562620759918	0.0167594144655176	0.0710548314339773
ENSG00000070748.17	0.412560943998368	0.0060886834198676	0.429546581756619	0.904937534179856	NA	0.420975574387933	0.00745307939247811	0.306457481451272	0.907620482090348	NA
ENSG00000070756.13	50027.4133673383	-0.00171873605786196	0.0960269500810203	0.989463573454713	0.995485724744595	45159.4391126416	-0.0777388159442945	0.0974205147010584	0.398135479554702	0.631175815452316
ENSG00000070759.16	860.312868331595	-0.571108531590906	0.158192394699862	0.000102200876159072	0.000912655354053751	942.064823370658	-0.253816057320734	0.15375615217973	0.0562186011705396	0.172518850757383
ENSG00000070761.7	899.116726597867	-0.202356257172616	0.130585487981591	0.104523698519919	0.242351566454551	876.421423089806	-0.135589417516817	0.121697557316194	0.225755720410601	0.447102731085771
ENSG00000070770.8	7870.69325365197	-0.137429909090878	0.188364318245252	0.412786253522405	0.612416389684643	8777.65890429339	-0.228822004588068	0.122204685975199	0.0398859305897078	0.134758396536501
ENSG00000070778.12	4073.92376489898	-0.633893670201442	0.236516642560653	0.00178910983924247	0.0102731055357959	4335.82061063796	-0.836432649675423	0.159589663876487	2.21840480774656e-08	1.19142743402015e-06
ENSG00000070785.16	832.69898220768	-0.191731968441183	0.113934249119194	0.0796006811468532	0.199931773983691	739.487638349882	-0.0518142969195691	0.124176048988313	0.64977088702879	0.822855933185618
ENSG00000070808.15	40.5941956935718	-0.293395025031823	0.319174552611524	0.198144648327119	0.379053111018472	36.2656677400976	0.0708329854825971	0.256303381684815	0.628825055485395	0.809072147728902
ENSG00000070814.17	1330.83535270139	-0.164608996342688	0.111927948522714	0.127213261435472	0.279506043380461	1163.54741202648	-0.022184625210365	0.126671089679385	0.835631609832402	0.927520312907582
ENSG00000070831.15	14420.7073305623	0.117334320537613	0.0756157284128887	0.108137015107181	0.24829265949504	13197.0007862221	-0.0279067799815393	0.101526348740087	0.685600175471206	0.846612235742501
ENSG00000070882.12	2525.24797880279	-0.280018949993658	0.102400584306429	0.00468595693785735	0.0225882057564069	2139.89488387716	-0.303632457018339	0.132261221223745	0.0108073396263866	0.0511240817787226
ENSG00000070886.10	1.11175570808506	-0.0190259287345495	0.42990661905602	0.683739852681398	NA	0.762299802127382	0.00365775202977696	0.305925199828896	0.920394069398359	NA
ENSG00000070915.9	72.791619705741	5.35854497373512	0.776394455755396	1.92111911483322e-16	1.42803187535936e-14	14.5064346206448	0.11303812377409	0.324136173571127	0.135483031706085	0.318747111414439
ENSG00000070950.9	750.912210982951	0.148662848550212	0.148815562468211	0.285820133293423	0.484784916158258	691.64292825481	-0.159139151191932	0.145399178704553	0.209025471018742	0.425688925859799
ENSG00000070961.14	5148.05456574957	0.233706915635318	0.146328868173741	0.0885575038081193	0.21586174260553	4945.11959161151	0.0497509025389246	0.13468808736625	0.68046154824708	0.843006470091481
ENSG00000070985.13	0.993186736816561	-0.0233462861630453	0.426590537514208	0.711813814981792	NA	0.809420989753927	0.015642488437234	0.306780472522029	0.481539971079627	NA
ENSG00000071051.13	1720.29126517297	0.0952388591683406	0.0992922748098058	0.323854060214278	0.525657979852592	1483.92014742821	0.0431769529171457	0.121951651154582	0.68691524196808	0.847201348619788
ENSG00000071054.15	6409.29183728687	0.788886637467211	0.162376668204251	2.10232655900984e-07	3.89469052985511e-06	4909.53274201516	0.472569181469371	0.160936333012791	0.000896809069488543	0.00747413185401636
ENSG00000071073.12	1423.30557801777	1.24610723971674	0.151292071635382	1.34122362928543e-17	1.172268755252e-15	825.971343425858	0.430323363392033	0.263160043605538	0.0212167869505337	0.0848384265666573
ENSG00000071082.10	31756.5688172475	-0.190354248822205	0.119420057736998	0.0927893913946279	0.223122812462684	27708.1422505345	-0.373140444504778	0.121128012692829	0.000811187583302715	0.00690927712127425
ENSG00000071127.16	9524.54930477381	0.36741617253485	0.110816075708274	0.000506911801625818	0.00358595389818963	8422.48628906199	0.238280998688063	0.127665823865802	0.0391710652171886	0.133038783754239
ENSG00000071189.21	3043.29281739957	-0.145462696121282	0.14534120960041	0.277509819399101	0.475625757842404	2697.15168253693	-0.236089461241588	0.130461199697349	0.0442581363936871	0.145568978152994
ENSG00000071203.9	0	NA	NA	NA	NA	0	NA	NA	NA	NA
ENSG00000071205.11	1439.94137550404	0.0533978492787345	0.106390125805676	0.597719107745246	0.761420940147846	1290.7284718122	-0.216075892602637	0.107749118761931	0.0342830280338195	0.120885090493739
ENSG00000071242.11	2410.77226539609	0.148281313898323	0.109999886211688	0.164312059578396	0.334640666917046	2324.45671759432	-0.123459350054818	0.131354867802339	0.295418830733318	0.526300212252917
ENSG00000071243.15	690.086053595006	0.268040093957865	0.112684382420337	0.0134344464645135	0.0521149938367349	559.967157415377	-0.0434755870091789	0.122673776489424	0.70262403497023	0.856411057007748
ENSG00000071246.10	1346.11262590216	1.082763089227	0.272279090485969	4.66702953601638e-06	6.25617931229701e-05	876.720536620444	1.58167552039966	0.253346255114256	9.64606864123104e-12	1.78081929727441e-09
ENSG00000071282.11	1862.72907630542	0.813070906021958	0.280651863315351	0.000460542796621801	0.0033075994360542	1232.93676907103	0.547283190986398	0.231953640155504	0.00287339639306278	0.0186365173210035
ENSG00000071462.11	1963.53008975599	-0.114229923387353	0.0728441578343425	0.126004325365714	0.277539851154001	1756.60000403159	-0.00569381635488678	0.101888361402678	0.998935222560042	0.999321863509313
ENSG00000071537.13	7205.38818664397	0.101211281625865	0.0682184920179961	0.137223408005318	0.294874616211715	6678.7316543019	-0.0268549678323944	0.104332936475019	0.778303830645961	0.898497476761015
ENSG00000071539.13	233.606154539665	0.605522318718647	0.298031141187898	0.00967144469663966	0.0402459612672687	189.968717802232	0.199177532619314	0.245946954743235	0.225466806599176	0.446806321645694
ENSG00000071553.16	3994.48197472261	0.0744562585919242	0.0932965458055955	0.431833899364704	0.629781093326514	3817.67140499617	-0.00465567501345729	0.0935511694397354	0.972587130841682	0.98647032789235
ENSG00000071564.14	1462.54683317166	0.200509924661192	0.0843046590350091	0.0153731774102646	0.0581053993642205	1306.19203266151	0.164099456650534	0.112660511021607	0.119031121720147	0.29175041533991
ENSG00000071575.11	1846.55232788838	0.413075073324467	0.157646642551167	0.00453714112181136	0.0219997407656047	1350.35691921354	0.338285495992991	0.172430687502114	0.0203342277289893	0.0821513924877514
ENSG00000071626.16	2652.06507384715	-0.0367729883863203	0.118215219841478	0.751055941652011	0.864576699332238	2307.32265229128	-0.0759273906123456	0.117103657224218	0.490307604794897	0.712194614987291
ENSG00000071655.17	848.63577625483	0.0844486741611284	0.173471331086766	0.593562541694605	0.758332669757706	838.514192871827	0.0859489371360653	0.147023511350626	0.511676046949131	0.72805872935095
ENSG00000071677.1	0	NA	NA	NA	NA	0	NA	NA	NA	NA
ENSG00000071794.15	1032.65518575889	-0.0771658481463378	0.137772070204673	0.542662086607766	0.719710765379077	814.461657357408	0.207606758631745	0.123878473714636	0.0663290719659939	0.194124022794176
ENSG00000071859.14	1332.37829364984	0.257714203333791	0.112240186354336	0.0168447314353997	0.0624890657372343	1128.86447164612	0.217387339353569	0.135307925576787	0.0717565864685126	0.205215897428691
ENSG00000071889.16	777.151449253289	-0.00585806734218921	0.140769012454406	0.963260933030697	0.983822369236922	681.1197227224	-0.0109662293487818	0.12615823826491	0.929188801230526	0.968588234999026
ENSG00000071894.14	2206.68256005518	-0.182145408020408	0.1173254289594	0.0997527853564183	0.234641286611741	2336.88013837062	-0.0104186774028223	0.145332836831085	0.932618237642675	0.969717109531727
ENSG00000071909.18	66.6673138806816	-0.319939406941933	0.376683635444608	0.163266320628898	0.333278952564474	47.4788081528437	0.109588372053883	0.256138832575323	0.473771085543041	0.698777711375523
ENSG00000071967.11	23362.8933000877	-0.205806382325159	0.147092945122682	0.154604841761788	0.320621450502795	21982.8959263659	-0.367561170809839	0.142670190929079	0.00378313410981194	0.0229867364056954
ENSG00000071991.8	450.441674888685	-0.682249126045771	0.303352911736801	0.00394526823545919	0.0195998428828423	310.736876430365	0.0511775318388253	0.210470319605717	0.741390972954811	0.87824842476516
ENSG00000071994.10	2010.5778746402	-0.107865265688787	0.0983973506284397	0.258781749614265	0.454922222318588	1552.6658409617	-0.108927828515	0.114279513456437	0.298860957485299	0.530387779411512
ENSG00000072041.16	299.568732171681	-0.203147622806576	0.201368637390992	0.251131991180389	0.445779442745662	373.344213435043	-0.289785204838401	0.186797274406694	0.0566471933521016	0.17349933594155
ENSG00000072042.12	3336.48127559946	-0.38937171204338	0.252010415817613	0.0548194598908826	0.152170387121018	2452.96758656498	-0.00798113016911531	0.132459275357397	0.944893387807284	0.975463463060893
ENSG00000072062.13	3098.50460755006	0.239419806197986	0.072965636735136	0.000679800875860397	0.00457824688086507	3017.20427055575	0.263188029154747	0.123515439815491	0.0194900657050012	0.0794237462716418
ENSG00000072071.16	1083.9148976782	-0.154841193759977	0.133427890942446	0.221064859111628	0.408394905796109	1057.56455651773	0.134220520142671	0.17356159547748	0.34635271478221	0.580304277088709
ENSG00000072080.10	0	NA	NA	NA	NA	0	NA	NA	NA	NA
ENSG00000072110.13	5804.43370959178	0.315792975225298	0.230546474777252	0.099394910893534	0.234191959003714	4645.20330492929	0.890113096383183	0.205744379042252	1.10342490635272e-06	3.12970051970579e-05
ENSG00000072121.15	2157.22111974553	0.219016094469361	0.094893187094854	0.0177166321799149	0.0649864043727822	2095.57296030656	-0.188254681103673	0.131282054521326	0.110149299622081	0.277649282980101
ENSG00000072133.10	554.236793635191	-0.516335333351942	0.323842322230961	0.0282688788697798	0.0925526507562866	483.227403072945	-0.599300581793724	0.169166639515723	6.83146724516483e-05	0.000953132579138146
ENSG00000072134.15	4091.84091502158	-0.54886381422746	0.166193079153104	0.000314760714877305	0.0023888376010456	4591.84058616965	-0.530893031108194	0.155108125097986	0.000124437708417149	0.00154071766283916
ENSG00000072135.12	2632.46152759804	0.743365899696275	0.157626962351824	5.2620359459081e-07	8.94283758584852e-06	1768.25593333553	0.793286090728465	0.201234086243995	7.83902321728931e-06	0.000163890276101002
ENSG00000072163.18	796.693846441201	-0.0341450180873332	0.112389454302949	0.754308630285302	0.866394012997819	710.145259113269	0.347614208998968	0.161746868142572	0.0124228982169785	0.0568041279151844
ENSG00000072182.12	6.94205343630779	-0.24416767645198	0.443964904752143	0.213374071648036	0.398568868294487	5.41886085710508	-0.0865431564001006	0.30792747404272	0.346513401686327	0.580385387336426
ENSG00000072195.14	432.459220904945	-0.33707875934294	0.197032208091014	0.0514724810481989	0.14537508674501	317.982774891632	0.254114518443209	0.196985010412221	0.102296403445619	0.263835904628106
ENSG00000072201.13	1322.13052235909	-0.407621765341508	0.201554214633394	0.0219936421025161	0.076768621153911	1651.20046259511	-0.802935973971766	0.184916284620024	1.22103050106704e-06	3.41000680514452e-05
ENSG00000072210.18	18839.0042825983	-0.607654047330795	0.199847679875664	0.000618458671143289	0.00422112195427632	19059.8470981008	-0.475479709038207	0.146456209470522	0.000295219330895836	0.00307209366126482
ENSG00000072274.12	3821.56258204143	-0.17242770101429	0.11764749329175	0.124669465265844	0.275413212731071	3150.6275509125	0.00507576084438725	0.119854363591839	0.964592358440466	0.983572156794235
ENSG00000072310.16	2649.97150850572	-0.0519918818383065	0.124239102792067	0.65985494908022	0.803921314271286	2373.71059380861	0.307439199138485	0.165181827902563	0.0286571221438428	0.106000592946017
ENSG00000072315.3	0.309875794368314	-0.0241327475178205	0.4310045254496	0.6708282725249	NA	0.449606280184744	0.0104885828311816	0.306515618426534	0.842265861270679	NA
ENSG00000072364.12	7633.45669952096	-0.165588428821477	0.0666287184311432	0.0117856176722461	0.0470340564103471	6892.16792165534	-0.137751320463059	0.103483522618798	0.155330998366965	0.349638477382292
ENSG00000072401.14	687.736376773913	0.46322084198388	0.148293005284014	0.000828208742753154	0.00541866981377379	571.044424273274	0.152343711007977	0.179369323256158	0.309907625051076	0.542514393282164
ENSG00000072415.8	1552.35922430237	-0.223935578745117	0.105361795834315	0.0260549034143984	0.087157724712037	1538.86742674936	-0.378586782479919	0.121694812849064	0.000670532318113834	0.0059479179500814
ENSG00000072422.16	738.977638165316	0.349492522076401	0.175425879342539	0.0275051326399075	0.0907118133961069	600.683962377198	0.322171494311597	0.166260149530212	0.0246146046890257	0.0948660169906776
ENSG00000072501.17	4515.12084177472	-0.0760669985080172	0.135651121427146	0.549533344159001	0.725484957672786	4426.94270034855	-0.137284959243841	0.0932650518151464	0.12435738380194	0.300600610810465
ENSG00000072506.12	1836.85740402956	-0.222988444881762	0.126252655534364	0.058512601068663	0.15928912425549	1927.97685864075	-0.224322066102732	0.109611739371971	0.0243711228298901	0.0941557748044911
ENSG00000072518.20	2557.1452055641	-0.0280580422319168	0.148977322248641	0.840891093603138	0.916490677561577	2685.80932040366	-0.229032825627764	0.127418846356084	0.0467059752173286	0.15129867610351
ENSG00000072571.19	229.439818840336	0.641075016833051	0.234655710344221	0.00154066440342004	0.00907698600740876	224.042255856693	-0.122906102720037	0.217745204892868	0.425468667429788	0.658075837461484
ENSG00000072609.17	1282.13219954618	0.278307203115426	0.137363854603725	0.0313147804858544	0.100201418422016	1102.69831023148	0.146164228592589	0.150625353117576	0.261961789473516	0.489612575336156
ENSG00000072657.8	69.1628823267563	-0.603899736635332	0.387933156044626	0.0228137988266355	0.0788470529841178	67.8192691322674	0.00173575071830173	0.260496176351174	0.988994615652308	0.994671028155201
ENSG00000072682.18	1695.46282693742	0.133490180283745	0.16768268129461	0.379425638629011	0.581296856993561	1567.95876588512	0.213245849983163	0.128591999346812	0.069677830021697	0.201415978101304
ENSG00000072694.18	2004.34563477243	1.27016810192907	0.184749715487413	4.32438361075653e-13	2.06368234672523e-11	1369.04131380902	1.01415098576156	0.279263335625594	1.25313443098075e-05	0.000239695287968446
ENSG00000072736.18	3099.32405261876	0.525534918013269	0.135831564172689	4.2886783850422e-05	0.00043014777194406	2450.11873888232	0.279439572814444	0.107743653484835	0.00495169615236254	0.0281822794776769
ENSG00000072756.16	601.962854501763	0.0123363833924932	0.118361359660404	0.913899506004599	0.958066697982326	478.705005931209	0.0728716665712336	0.132317894841032	0.566446121496601	0.768276776657954
ENSG00000072778.19	11070.1684310656	-0.188338862742056	0.14633728840336	0.168775290292799	0.34061974132424	9372.14785415303	0.0632391107214361	0.101058788196844	0.511757294210316	0.72805872935095
ENSG00000072786.12	2760.17045306799	0.587747452489571	0.167585587143468	0.000139628120567438	0.00120276772016593	2518.37736184657	0.0988457147926441	0.120770099278194	0.364055721505186	0.597839756600408
ENSG00000072803.17	2711.50122907947	-0.122466953975748	0.0721092021632815	0.0835151470650076	0.207039472635651	2582.46916625425	-0.117690422836848	0.111799375788131	0.255952593728234	0.482524779405425
ENSG00000072818.11	785.781858385418	2.17955898868864	0.333435505298801	4.15347125471863e-13	1.99408405651592e-11	339.729548856718	1.40302726257415	0.310236922771212	1.95082935525678e-07	7.25490981630297e-06
ENSG00000072832.14	45.9811592960109	0.273484277493061	0.294522912286587	0.216731057398711	0.403135310304853	31.3958258248327	0.213387376168361	0.365657425293774	0.103025410439493	0.265320265494755
ENSG00000072840.12	1473.17662013698	-0.0429787581012862	0.0992450825046718	0.656477919229583	0.80190613019086	1233.81583499893	0.00797108633355849	0.136514735351492	0.943257019019578	0.974721409583545
ENSG00000072849.10	1419.7758673378	0.156462242039771	0.0989367330505946	0.103372156985205	0.240734241442902	1136.53014015084	0.177013426476854	0.131155741580983	0.134194997427342	0.316499368290766
ENSG00000072858.10	266.41876848169	1.95886468922838	0.226353147987005	1.60060126310994e-19	1.77636961577052e-17	148.951448904287	1.48942812530728	0.522959472211631	7.4075799709103e-05	0.0010224735050635
ENSG00000072864.12	1351.68304877725	-0.0654662345868551	0.125302714992155	0.573559975393552	0.743707997655991	1410.91590868361	-0.0253117674505588	0.117181434399903	0.817305850096005	0.91968708229684
ENSG00000072952.18	1372.17108326777	0.196779355881635	0.189394102182143	0.239679738142358	0.431427144826102	1077.98648194911	0.329564280100162	0.217306768867421	0.0466455412282399	0.151173958616977
ENSG00000072954.6	103.560125319918	0.101255924842352	0.20602323341756	0.574017999112109	0.744059293612236	91.1477183011954	0.484079731948462	0.300800756365869	0.0195996462074501	0.0797602607029021
ENSG00000072958.8	1199.09181039339	0.33375703501211	0.141284274344168	0.0119915801756809	0.0477282893364342	1092.26985021612	0.108684589843068	0.157970620004203	0.442701455125706	0.673564237500679
ENSG00000073008.14	602.289853535644	-0.00559914863024219	0.113559377123478	0.955485684621238	0.980131719218751	540.80280624875	0.00420483698405817	0.148438270747604	0.984865832870633	0.992623394359034
ENSG00000073050.11	871.74212242771	-0.101443123584432	0.0894706705646013	0.23934873513222	0.431021809541647	857.813148238033	0.0119641511348656	0.137497118840012	0.90931804781032	0.960214526167741
ENSG00000073060.15	1846.20365091809	-0.0338395424729992	0.103933369715775	0.735163352976142	0.854530513055139	1719.00015370173	0.0124181787611623	0.117251500470975	0.909729472814689	0.960257098850851
ENSG00000073067.13	100.48948931324	-2.34358176522344	0.529455702220793	6.19655165134646e-08	1.28794354488482e-06	108.38783813382	-1.04436880637331	0.460991972091842	0.000855637482252961	0.00718603420818216
ENSG00000073111.13	741.823324428973	0.176426316418995	0.144678296213724	0.192277378686808	0.371372068386428	711.345603052664	0.00523944549574315	0.128701855048769	0.965946836888849	0.984081514223581
ENSG00000073146.15	21.7913547368221	0.0068028444683784	0.360420878490691	0.971617603955256	0.987720162234849	12.1820522438185	-0.0418303006687059	0.285410723442823	0.699357147349348	0.854099491253576
ENSG00000073150.13	24.053983879846	0.259564853492713	0.337399716949738	0.257798081878064	0.453670627014712	17.8213394638469	-0.0245434139676414	0.280446046002308	0.820739127195143	0.920674344807129
ENSG00000073169.13	393.817246959979	-0.103056204530281	0.152755809241354	0.464891247319852	0.656960026787029	344.866308378072	0.0169512997908435	0.156956745278369	0.895833128888296	0.955471654173423
ENSG00000073282.12	14928.5834418919	-0.537631659040437	0.166251295396287	0.000423894765404444	0.00308182601990111	17000.5050978793	-0.604479144920779	0.158326282245168	2.16293626760608e-05	0.000378047617965265
ENSG00000073331.17	1710.8404956421	-0.0187424179039497	0.106079186468103	0.881174697231455	0.940351617267412	1432.18349920125	-0.0127204499126067	0.124285044731229	0.909333819255597	0.960214526167741
ENSG00000073350.13	1215.43966511828	-0.42491612617513	0.227660273336138	0.0267569199399655	0.0889321187469168	1315.25361598115	-0.141819089342043	0.148550400043281	0.268432161068599	0.495834535859873
ENSG00000073417.14	1610.81439169154	-0.0494780660856046	0.109867033809608	0.626264229759061	0.781880011839732	1327.34015274912	0.232255262953909	0.136875395671121	0.0573156842648645	0.174878447714502
ENSG00000073464.11	385.783574588064	-0.00561386830145292	0.127855205396038	0.959385371423943	0.982135167383972	370.148365795925	0.0384490691873096	0.176493331307181	0.790422081763869	0.90485607016728
ENSG00000073536.17	633.92668252433	-0.0382210316056143	0.127442870423315	0.767394498793712	0.873940441758151	572.084662988198	0.00585586733038266	0.170499368102916	0.9673911441529	0.984369700626984
ENSG00000073578.16	3310.48673154594	-0.0742363008958916	0.0923925076892228	0.412221986584381	0.611807477880819	2972.42285129236	0.1253646345026	0.12252228600837	0.262609988039766	0.490306534901109
ENSG00000073584.18	5982.99302550358	0.100037336615368	0.0746850126156144	0.194566269369947	0.374217777965204	5442.94788982324	-0.130230762892933	0.0959145154923541	0.153971601701319	0.347544818412136
ENSG00000073598.5	0.146366042630756	-0.000804082633195522	0.429952669048637	0.995045405569101	NA	0.0805811703950032	0.00423381288336319	0.306416089380878	0.965174798348488	NA
ENSG00000073605.18	756.853240765167	-0.17969608422074	0.154440808356718	0.207992809920654	0.39152183598313	584.858888106917	0.326476409203277	0.209946855835861	0.045368583764714	0.148220288592667
ENSG00000073614.11	4590.43541607591	0.0801541876781929	0.129801925337561	0.495506222170317	0.682303323208894	4444.02244529867	-0.221195275873625	0.123420232588296	0.0485389252412431	0.155769901003493
ENSG00000073670.13	80.639404584896	-0.64392911809037	0.305174278625271	0.00765288834309662	0.0334319972088298	79.7551073943311	-0.096576560687956	0.251357371508776	0.514060025444812	0.729687852227944
ENSG00000073711.10	3850.53798476029	-0.246674917080729	0.161453676859512	0.0907395466449951	0.219699271689115	4154.39156484907	-0.265506147397525	0.145055911076828	0.0405783336151333	0.136510142936777
ENSG00000073712.13	2776.72398230664	0.336563115080963	0.24493338759734	0.0906934340865829	0.219654489518875	2328.11198808857	0.538994517839296	0.234860270811941	0.00340834358843325	0.0211856243584881
ENSG00000073734.8	55.7603056985855	-0.633145514094051	0.467421783290361	0.0244231020569059	0.0829669188752607	50.567883037785	-0.453472984769968	0.416375474070928	0.0365300362943725	0.126549531015511
ENSG00000073737.16	515.852295754798	1.51845254365936	0.454125345344061	1.43904857198015e-05	0.000167825698807519	333.673361992639	2.4420861615548	0.317083253576403	1.05731641375295e-16	7.05038965722076e-14
ENSG00000073754.5	2.9400679696618	-0.0386454895387989	0.422316547450444	0.579397356835564	0.747499342062903	2.51778168122387	0.0735772829301534	0.316254648927986	0.118003305171514	NA
ENSG00000073756.11	179.388412491309	0.265799761530029	0.251035125623459	0.193101552938414	0.372391186831287	193.829453413334	0.12089703986317	0.207179074460461	0.426964121782868	0.65947886473231
ENSG00000073792.15	526.295787294285	0.24398065249625	0.214395873243065	0.182217250879077	0.358027488737292	393.167599644006	0.370787501406362	0.176930350349236	0.0130739184810301	0.0590496750616557
ENSG00000073803.13	1134.24631906739	-0.231300066019871	0.110832800654341	0.0300718878830098	0.0972151899168806	1019.55057359273	-0.185872643262901	0.114303443126888	0.0812668867917875	0.223778854467145
ENSG00000073849.14	2588.74053700482	0.8660624940957	0.248499978448266	5.70201311004573e-05	0.000549942339607118	1576.62917713764	0.504355058234205	0.247211455405943	0.00693181040801709	0.0367698932289813
ENSG00000073861.2	45.3499409532628	1.88909589418592	0.539900983075606	9.4642156658219e-06	0.000116225244468439	32.2676513847271	0.445138546126483	0.650865336978031	0.0208614036699694	0.0837412626060875
ENSG00000073905.8	4.97001812373892	0.109775366203374	0.383160857652208	0.567917038338137	0.739606399508039	4.45980072439393	-0.0144493087224049	0.29423111025255	0.855723047393594	NA
ENSG00000073910.19	2574.36647121905	-0.237108598026074	0.137425879716547	0.0678505075215796	0.178184125024478	2590.29408782554	-0.0193700465206468	0.119824696766408	0.858899273688381	0.939057756030809
ENSG00000073921.17	11480.2514728436	0.173165994208874	0.0888288682684759	0.05313768701452	0.148642245000406	9935.94852301847	0.0527877873385764	0.101224772564057	0.580946234255342	0.778070568700248
ENSG00000073969.18	2641.43641608642	0.0197185923155846	0.0759105046421543	0.783770816363014	0.884317923644689	2390.64688656203	-0.0771308529345148	0.100563200802932	0.433515444623216	0.665676100944384
ENSG00000074047.20	352.608529588828	-0.488246653157748	0.20565329626019	0.00679756967921749	0.0303967035449416	307.435937696419	0.13545486544807	0.219608214587489	0.378867628159283	0.612497728494879
ENSG00000074054.17	3386.15811259174	-0.182404316811098	0.120676135372859	0.10798566943428	0.248040629415802	3175.77853855116	-0.0427725424171746	0.106303052548242	0.666320203046421	0.833816364868439
ENSG00000074071.13	720.778118461535	-0.109984402655349	0.140735256076845	0.398065837899186	0.599145206466441	684.390008558221	-0.118812603680217	0.147135497511895	0.336852205601358	0.570488414712039
ENSG00000074181.8	8436.46687416333	-0.225689640910693	0.133559027339908	0.072547968576638	0.18686537200179	9443.75496760921	-0.0080104299854404	0.141460007468667	0.946865406353315	0.976192093942664
ENSG00000074201.8	2179.02696376524	-0.0366544606574393	0.107677365026173	0.732898402440048	0.852766800635002	1877.85431963562	-0.161664094333641	0.119607240008123	0.141452264150757	0.327819823564807
ENSG00000074211.13	2874.77277790189	-0.426487090595012	0.212901936236146	0.0204862602195012	0.0726225902685363	3449.85279791332	-0.45431410780061	0.173464263108897	0.00233156254338765	0.0158376211266841
ENSG00000074219.13	645.817305631688	0.451111845401778	0.192699571171118	0.00849687536430344	0.036314516042924	445.877079044705	0.673571881087843	0.214572439305581	0.000212447274321462	0.00236934859285052
ENSG00000074266.17	873.024320575395	-0.00330694521815541	0.129858286595757	0.976679582135979	0.989672198143671	687.301278257502	-0.0684507342959234	0.126494183026614	0.549200323742251	0.756569493147309
ENSG00000074276.10	11.3735506448355	0.0296301277352509	0.382997045041286	0.853777599925507	0.924454128415922	6.70504247253163	0.0535446545345442	0.305870319707888	0.341441600858159	0.575011238063541
ENSG00000074317.10	3.23645928832445	0.0357046727850003	0.412493629354841	0.739585614578908	0.857554427707432	4.28434462621554	-0.09411625893435	0.3212828812246	0.0976600657042894	NA
ENSG00000074319.12	2819.09253384676	-0.167398698817704	0.089682002601509	0.081961155951034	0.204350278879167	2720.48518482412	-0.122789637099798	0.12134757498751	0.266200309842938	0.493785216347217
ENSG00000074356.16	3297.26141182789	-0.139409270232182	0.128633699487608	0.238172501931768	0.429654046162692	2702.2320930157	0.0518845634917295	0.121360750341789	0.637031770127767	0.814538736684919
ENSG00000074370.17	2189.65129963964	0.680918591603942	0.297094470939236	0.00381225524812281	0.0190740663609684	1266.97904244509	1.72630048970166	0.351293630073957	7.54406925120089e-09	4.75428136292423e-07
ENSG00000074410.13	12115.4993929439	-0.210815336736201	0.135941974352579	0.0964045958100716	0.229160197312624	12006.5166905662	-0.179943165441884	0.11159854542824	0.0814835897362744	0.224196431799993
ENSG00000074416.13	3874.943824672	0.142023997838386	0.182020203921894	0.383699723340771	0.585264489727606	4189.13868994759	0.300608515696646	0.218392567859487	0.0644309528880494	0.190401431022752
ENSG00000074527.11	1790.99701502697	-0.0527791897127011	0.188991940842289	0.739365151407297	0.857364624470502	1433.75213257328	0.588227041341369	0.190875990830586	0.00033490377567414	0.00340285276148117
ENSG00000074582.12	832.859795926397	-0.289770516816125	0.143125284505805	0.0278615580394559	0.0915708865536442	643.919411280861	0.131427907020176	0.138722235599998	0.289131083615628	0.518685009189688
ENSG00000074590.13	2985.28991621907	-0.202343805470206	0.112104208784897	0.0597065325998963	0.161610395309454	3209.39558932274	-0.525317719524404	0.142575652189204	5.02459237873715e-05	0.000749051886194291
ENSG00000074603.18	3905.3925092278	-0.0441286196040119	0.0753382583678228	0.55253385356648	0.727755038637105	3841.73107188737	-0.34426003846801	0.10750295724178	0.000618549033272146	0.00560461803723407
ENSG00000074621.13	666.491842871074	-0.0477208289883756	0.127093474891652	0.691418733009909	0.825951479800672	543.501564948174	0.137270809797704	0.168210283142759	0.328748218059103	0.562127917513449
ENSG00000074657.13	3592.05466742401	-0.030323426911014	0.141035816114333	0.823938745901182	0.906892291126695	3147.58820902135	0.120386684890425	0.112446197516371	0.248237808915154	0.473697982536937
ENSG00000074660.15	394.100343627124	0.415037623850143	0.240534532905051	0.0375898179515936	0.115420234994592	298.289280085592	0.971779081883603	0.232550716022964	2.07657739135496e-06	5.31403350508e-05
ENSG00000074695.5	5227.28405911975	0.0125387139204632	0.0996373746829099	0.898868357668027	0.950325574120111	4304.18057701252	0.015400214609038	0.117587156520063	0.888123095205469	0.952154000239803
ENSG00000074696.12	2914.49175502797	-0.380406212870388	0.0955047035964841	4.20882453875302e-05	0.000423384326809383	2669.51355293577	-0.263567408752039	0.114317861646138	0.0125572025390636	0.0573294936851884
ENSG00000074706.13	397.585200819803	1.70953332155242	0.177356379268202	2.78327081216202e-23	4.58011205855159e-21	217.173186723676	0.70711097385028	0.485892798329942	0.00694298772204191	0.0368102966996566
ENSG00000074755.14	5193.40544975735	0.128749422610446	0.116650104048219	0.25065911241674	0.445159314865474	4831.19824364279	-0.0341032945509186	0.104384326282902	0.726663669138055	0.870422007112013
ENSG00000074771.3	0.0785964355098711	0.0127815287716772	0.430201177677704	0.890558140279923	NA	0	NA	NA	NA	NA
ENSG00000074800.13	19612.3811692919	0.198531227448377	0.0942462843723753	0.0305006688761038	0.0983481702773936	19332.8860705861	0.25731867240915	0.119284182619475	0.0187020411054666	0.0771000188297027
ENSG00000074803.17	0.875258750043791	0.0200245080276949	0.430488458313001	0.692447961705545	NA	0.0805811703950033	0.00423381288336629	0.306416089380878	0.965174798348488	NA
ENSG00000074842.7	1270.68095309587	0.383702897741463	0.115856145625812	0.000524326843175988	0.0036894611633802	1051.89736785544	0.216750060204642	0.118862680640569	0.042562842051592	0.141467912731196
ENSG00000074855.10	1035.86317070829	-0.36931070606343	0.194301060287001	0.0313134139321298	0.100201418422016	1067.28022903374	-0.429718695597923	0.185979022145907	0.0058416857316735	0.0321417072575341
ENSG00000074935.13	882.838898395759	-0.642612002457202	0.10049626604605	5.76852241706808e-11	2.0301285161307e-09	752.694735339152	-0.447157579362656	0.140929667314812	0.000489358052063341	0.00464362388366852
ENSG00000074964.16	2352.52462790083	-0.24790606597021	0.134315415869021	0.045398177928539	0.132638147778186	2619.97108088885	-0.254143004528845	0.121985817799128	0.0241661628857064	0.0935737359527626
ENSG00000074966.10	144.065595393911	0.495750238080885	0.315638765042548	0.0352531468441408	0.109842692197446	116.954001404565	-0.0634094379869005	0.20173090863996	0.676892666101294	0.840825233625563
ENSG00000075035.9	117.582703505661	-0.663681127247564	0.348928776534163	0.00994786306962624	0.0411879161381835	134.451564669144	0.155800077544087	0.21344655804198	0.325172738753147	0.558206452403389
ENSG00000075043.17	0.309447197559026	0.0103312197231265	0.430511289120375	0.848479260721954	NA	1.00777382252422	-0.00709515944661475	0.306413691583326	0.721284610680913	NA
ENSG00000075073.14	51.080861451907	-0.180421712984886	0.350392891722188	0.38507267089029	0.58653255407996	48.0585575708407	-0.0003737987267719	0.278810963660946	0.99084372868369	0.995881309210863
ENSG00000075089.9	908.886144880141	-0.195177934102895	0.121922012249076	0.0931535625887719	0.223619802768118	802.979428820235	-0.212802546429567	0.178166021605475	0.138753015753159	0.323449391964832
ENSG00000075131.9	181.438634047566	0.276167695197162	0.165975711428352	0.0695832224912121	0.181396839491185	157.438651809593	-0.248921151511831	0.192121020939506	0.106569644070564	0.271823470990626
ENSG00000075142.13	2166.31996295475	0.337242815992981	0.147181469066959	0.0141501306797882	0.0543415843574318	1801.06177420142	0.0927457604506426	0.120766095591395	0.398448760583061	0.631271015972098
ENSG00000075151.19	4054.66257495136	-0.0328408772424753	0.0994418107140407	0.736452080264895	0.855351118977467	3388.1299262345	-0.343587109565126	0.0925010608227053	9.575957986717e-05	0.00125875450280577
ENSG00000075188.8	691.153795453559	0.0433066876193973	0.101178011368379	0.660446899623354	0.804374393645351	666.54310667227	-0.254687947813433	0.129947419237762	0.0290004601999506	0.106811990658065
ENSG00000075213.10	446.704973412994	0.459052748968615	0.300319664629707	0.0425123249386337	0.126576813746037	311.620986727984	0.107850484699502	0.206320682849188	0.484177759175867	0.707265526420304
ENSG00000075218.18	157.055154107349	0.705260882372999	0.279866867606112	0.00223256451325323	0.0123570451985004	125.903898281971	0.372412182758027	0.309393881009918	0.0551660948285397	0.170223749107553
ENSG00000075223.13	8836.18352839046	0.746673692476587	0.184218773023375	9.62167705317901e-06	0.000117972139657691	6549.68521675053	0.240741245460206	0.168788622559274	0.0858401922213469	0.232928826057847
ENSG00000075234.16	723.6644064327	-0.307553594288949	0.127617237540493	0.0112710845776676	0.0454366192106311	680.708886458422	-0.144741611539773	0.153353200061742	0.254614891946502	0.481328729333354
ENSG00000075239.13	3136.88318376606	-0.503808507317544	0.159638810795516	0.000652221431010947	0.00442498025742173	2865.2803818859	-0.262100117813619	0.120782357872056	0.0176843272657624	0.0741701490616977
ENSG00000075240.16	1994.3289475547	0.0937608817194165	0.179606217563029	0.567227027563359	0.739095154853711	1893.18532603272	-0.108741612429158	0.130570103234413	0.362700385854183	0.596481021101324
ENSG00000075275.16	2692.71833153865	-0.669678162291832	0.151098212335658	2.44659676263164e-06	3.49989480534494e-05	2879.95946473876	-0.32938471844273	0.140734548927668	0.00853418569497939	0.0428408248640663
ENSG00000075290.7	2.16141832031314	-0.0497086200343114	0.427595154100116	0.489831802523517	NA	0.659484439924914	0.0110273939413006	0.306486144611351	0.657594989549996	NA
ENSG00000075292.18	4714.1137100724	-0.147354652785323	0.120810360375297	0.199955219671381	0.381025621122078	4102.36695423198	-0.0132411549256875	0.120483391834414	0.903199550495294	0.957714212076343
ENSG00000075303.12	1108.15363768803	-0.188007027854285	0.124913629335857	0.115073235588916	0.2595729319708	1041.83050918311	-0.623343254449929	0.188944317540577	0.000153055078256669	0.00182194579914401
ENSG00000075336.11	773.570300948572	0.0619380725421617	0.118977327976045	0.58816375490249	0.754079595708361	677.870188919963	-0.141215132295096	0.123653781219725	0.210251148832251	0.427301258541817
ENSG00000075340.22	103.488955124825	0.711601018894993	0.404335014375755	0.0103698188873863	0.0425071720446527	79.3732962798696	0.470504353841431	0.342868029842617	0.0277975342428089	0.103580756089126
ENSG00000075388.3	0.07938969717659	-0.0136183135179369	0.43030406241753	0.874936948092102	NA	0.297540311215155	0.0076979527882324	0.306469497594683	0.903124280599369	NA
ENSG00000075391.16	3314.88865952852	-0.325429985301839	0.113595426177906	0.00292492817556609	0.0154074640746225	2990.05516091511	-0.300901597758343	0.130331853821248	0.0106196699362544	0.0503861668820406
ENSG00000075399.12	443.839351970888	0.0917610564844686	0.167836081490227	0.550203291810302	0.725872183902656	357.874606284529	0.0350187241898438	0.221589147998581	0.826768731224662	0.923723485015349
ENSG00000075407.17	1332.33066803388	-0.190948029738765	0.116125900655831	0.0822726790915946	0.20493876143695	1098.93068132591	-0.157163100923193	0.116633754978335	0.150548169409076	0.3421880288965
ENSG00000075413.17	2749.73372308751	0.0723975971526181	0.103958990192135	0.477966433188135	0.668587000955685	2344.30369402321	0.0653495514198536	0.0996034599351351	0.501457320558474	0.719973544686654
ENSG00000075415.12	12832.5696478601	0.0241540443831963	0.106607243246232	0.815802340276811	0.902157836647588	10909.3663121932	-0.0542735903890115	0.0912195261836904	0.548666726645845	0.756318793790409
ENSG00000075420.12	3126.42900084074	0.354460579750561	0.140932044403343	0.00729611109971949	0.0321857102884834	2646.30196770873	0.114134882708967	0.135644843267332	0.347043830739528	0.58085035520489
ENSG00000075426.11	10526.9144375004	-0.159850135006989	0.100184340097788	0.104432248759237	0.242233682088477	10628.599210039	-0.248894650671008	0.090676887124612	0.00387996993972215	0.0234647962689777
ENSG00000075429.8	0	NA	NA	NA	NA	0	NA	NA	NA	NA
ENSG00000075461.5	27.7910616310027	-0.161042792246363	0.378783406051365	0.404222215622552	0.604673455392748	18.5561936484675	0.126729138601178	0.312123994419702	0.270167842604321	0.497529433695186
ENSG00000075539.13	4095.04233821413	-0.227419010581211	0.119323216839956	0.0461077001152149	0.134135068574633	4049.53176382667	-0.257553973042483	0.112304081936314	0.013257503381435	0.0596703085367721
ENSG00000075568.16	4553.56054993102	0.0643843402032185	0.085222747950925	0.438374796879437	0.63529067891529	4392.59437992039	-0.146970589545523	0.121185614823645	0.183765837462413	0.389875458773887
ENSG00000075618.17	1739.75136378036	0.837109536928613	0.155711620117275	1.42108050671136e-08	3.31784755094324e-07	1540.78858791318	0.622733851181669	0.193054087465951	0.000189577420549255	0.0021680820379961
ENSG00000075624.13	94619.6883191903	0.821456276136907	0.158898468505713	3.92831078173399e-08	8.49804384070307e-07	70378.715390891	0.471027521829871	0.14822606024838	0.000384916131102448	0.00381039663772484
ENSG00000075643.5	387.353687471202	-0.131441305255989	0.21456339041105	0.471533377505884	0.663086864725831	371.862640514455	-0.325182658191155	0.25078947654781	0.0648784022294505	0.19120798248071
ENSG00000075651.15	3260.62821550015	-0.397500218590398	0.162543377855089	0.00757746983980313	0.033157162634796	3245.77107570514	-0.633872680625365	0.147058894879058	2.15431555156277e-06	5.49257492720881e-05
ENSG00000075673.11	567.318646012733	-0.122215612136373	0.416530214508484	0.356482605145353	0.559312956429069	455.334753592328	5.37614491163343	0.827928600304692	5.80515472586738e-14	2.03446075028406e-11
ENSG00000075702.16	194.907627833609	0.0336510541107221	0.168073424508601	0.82838621744463	0.909232604769378	234.515733832849	-0.217608353501312	0.174825779266238	0.132581129787873	0.314450564421181
ENSG00000075711.20	4588.120229201	-0.490997807117921	0.0919570685281479	4.17485528155598e-08	8.99707852218456e-07	4354.46756188028	-0.462367787654254	0.134413545724251	0.000160888764854227	0.00189771648082764
ENSG00000075785.12	11760.9515996621	0.0303715356098253	0.0919296976963545	0.785085018872405	0.885089233891541	11277.8661019737	-0.139334742266899	0.102463176549696	0.133079215125474	0.315014027913053
ENSG00000075790.10	3541.94949058919	-0.331341096919778	0.216321792105499	0.0713212682449234	0.184660037007258	2793.02481001046	-0.143389632316985	0.125196298599598	0.206505670385425	0.422106353969712
ENSG00000075826.16	1386.19204307246	-0.0178797954451329	0.174821915764976	0.914143869762275	0.958238671370103	869.439070094247	0.039055276785612	0.169226466755406	0.787429880218073	0.902882916501364
ENSG00000075856.11	2104.44238231874	-0.0995810136177764	0.110866511673637	0.327956046536027	0.530029749823634	2101.44079385376	-0.175218487167165	0.104282972973654	0.0571042955973869	0.174408496317159
ENSG00000075884.12	527.739110586954	2.06990905159769	0.20699635086626	3.1109229190028e-25	6.08440424346932e-23	275.645914268001	1.19102321233309	0.373816548542044	4.40837922695813e-05	0.000673703305807932
ENSG00000075886.10	1.46347101039179	-0.0194523359993895	0.428049453786885	0.749173598238608	NA	1.02691480792175	-0.00403753148457667	0.306334921348465	0.627753018178568	NA
ENSG00000075891.21	0.308297983848684	0.00383206262683015	0.429889003290167	0.98778796469903	NA	0.0743850778037887	0.00578326902418942	0.306378184672496	0.964374759437279	NA
ENSG00000075914.12	1663.33130019704	-0.385318460219003	0.153674444531311	0.00650415104150561	0.0293375327034717	1848.86894536507	-0.447603504071851	0.143855497876999	0.000532894646677926	0.00497007785717613
ENSG00000075945.12	1588.81150271779	0.110543831763483	0.0942084786195284	0.223225601085468	0.410733040368627	1453.01600101367	0.00727093782476077	0.133772028218626	0.958544592336642	0.980645516587242
ENSG00000075975.15	1708.19506927178	-0.040747202370169	0.0955486819334574	0.657718228777338	0.802488448289269	1563.72830410786	-0.126693389951668	0.117122670131327	0.238838943786445	0.462391245861999
ENSG00000076003.4	1585.76527666858	0.361354764106206	0.134415215292274	0.00470482568248704	0.0226442928236895	1377.86255635068	0.0606288977022278	0.134062509851955	0.607738839325126	0.794927630359668
ENSG00000076043.9	2443.91014435346	-0.0326251474192701	0.109038562596649	0.75940731326772	0.869283660440445	2085.86684221799	-0.0996110446829133	0.118102445364411	0.379056161935033	0.612658818129499
ENSG00000076053.10	1363.09743938024	0.0687067505923321	0.102625422501927	0.490571746647656	0.678455004010433	1205.1877726455	-0.168567048600608	0.122570778778012	0.130584953282395	0.31107201371199
ENSG00000076067.11	2627.04713625339	0.188241743115275	0.138329668806443	0.147660293522355	0.310561680364647	2301.69030718057	0.19886444674272	0.119570811915444	0.0710619228147068	0.203962712109896
ENSG00000076108.11	7373.4631553638	-0.0380758849148496	0.0924959225090588	0.653436026242018	0.800167715633924	7004.3616644785	0.027645844638066	0.111125005010727	0.845760014018081	0.932938648619965
ENSG00000076201.14	1678.08538701586	-0.112289814059749	0.131959977197707	0.375707370328321	0.577998295512835	1759.55086574439	-0.0144988913938968	0.11515321285008	0.894220631296983	0.954953000378459
ENSG00000076242.14	1475.23604572204	0.0652584376655871	0.0927291583829113	0.468902114334864	0.660812400542034	1180.79371862957	0.0834475456179589	0.11810636353012	0.447392594937426	0.677660001869545
ENSG00000076248.10	1924.87639387582	-0.509779672906115	0.180785764199039	0.00177686870483211	0.0102163528110841	1805.29669661847	-0.367265778721049	0.125434475284814	0.00137368872003723	0.0104579387570728
ENSG00000076258.9	322.276568855358	-0.125680307840705	0.156447388628093	0.381728465616166	0.583426674314872	215.809973507278	0.0840293181042854	0.164818234134893	0.542596389113399	0.752819267107143
ENSG00000076321.10	1432.73440309839	0.079480234037353	0.104496362797546	0.462214218956542	0.65458097161273	1411.65286675142	-0.112217434454356	0.113429448939132	0.286493008110329	0.515697390850289
ENSG00000076344.15	137.509877284235	-0.121388978310677	0.172443093164501	0.434432323602047	0.631841379584813	83.544956269754	0.393389264617255	0.292297516973046	0.0454581939945117	0.148407670728216
ENSG00000076351.12	461.217341100793	1.03472771104077	0.225724021331205	4.23864000721509e-07	7.37696493159439e-06	327.148816638743	0.929521237092567	0.299044878896156	0.00010806394391246	0.00138526854821943
ENSG00000076356.6	2397.18738867868	-0.589537524770671	0.13859909568734	6.79201391775219e-06	8.70377250759855e-05	2636.12964824376	-0.414844611955925	0.120996294776943	0.00020584660943668	0.00231320127354469
ENSG00000076382.16	504.604920166489	0.0909587182049173	0.163159460619343	0.545915881950717	0.722377786448188	441.741782905588	0.103875750010587	0.1861542366806	0.480621612820252	0.70471253276445
ENSG00000076513.16	6116.90550977293	-0.0357102170112408	0.0883114073983273	0.660615290074084	0.804477974709489	6117.34455620916	-0.220526107374762	0.107137399666225	0.0271909946342633	0.10194527580284
ENSG00000076554.15	3556.17780648465	-0.694191327471761	0.129274422632654	2.08239362291472e-08	4.71423095221709e-07	3787.06944188938	-0.335959969739662	0.154704768349469	0.0109584677010471	0.0516852729595237
ENSG00000076555.15	2071.39720805195	0.0664073567603188	0.220443847331254	0.721268306597429	0.844873892551111	1700.64564808036	0.781564990225995	0.27689962025788	0.00032344125075978	0.00330915128251359
ENSG00000076604.14	790.939701638541	0.304680861468041	0.154454681208525	0.0322014342046721	0.102434131656803	548.450084670824	0.407621417299287	0.151678259881082	0.00241808365419673	0.0162915333065578
ENSG00000076641.4	2429.14951849674	0.402735658462308	0.125669029390122	0.00074867041427196	0.00496869094645275	1699.94756878405	0.0891587351167513	0.133460044304624	0.450784718805529	0.681017590901425
ENSG00000076650.6	577.125485057345	-0.23371492652013	0.126328118862489	0.0528547248282968	0.148059003184784	547.237717490209	-0.00408199446504809	0.141320577238757	0.970426200362548	0.985680726280709
ENSG00000076662.9	638.042201421482	1.83375891884146	0.219116194811962	1.51725229563268e-18	1.49599822421865e-16	333.855675852712	1.10607789117077	0.241416202306275	2.81089403273335e-07	9.85099252793685e-06
ENSG00000076685.18	3293.58431191734	0.30494687735778	0.0937009777508187	0.000812487341793279	0.00533189231642724	2600.54023681414	0.162019499723952	0.111155715465137	0.116543313365779	0.28756158597425
ENSG00000076706.14	5637.16621187386	0.458707907447395	0.298977606436328	0.0409296292650525	0.123046728473405	5255.40702623077	1.05363267080223	0.29780652932982	1.46289069253015e-05	0.00027299811235962
ENSG00000076716.8	771.479899910151	-0.291237723578275	0.212337104934774	0.110523933962085	0.252364745288929	655.524509017908	0.172430346370006	0.16177308818103	0.211165402518362	0.428340951805518
ENSG00000076770.14	2538.37767475131	-0.155955548544419	0.169651734158602	0.309500402485375	0.51089471910114	2568.81434836901	-0.461835652445356	0.147790910216944	0.000466812218715351	0.00446864641035986
ENSG00000076826.9	1212.67247201386	-1.20901075563898	0.26900073739049	3.39363536438203e-07	6.0429502559343e-06	1330.63181044489	-0.763388375746918	0.203377115542389	1.70767710520601e-05	0.000309191239092334
ENSG00000076864.19	307.344878820328	-0.627399759360951	0.278168841452141	0.00525502382058199	0.02470254597772	209.139519905635	-0.0258215880362282	0.200992244998723	0.864799620803975	0.942144444856041
ENSG00000076924.11	1207.76029520239	-0.115073404712467	0.144254033160935	0.392922364217781	0.594618111214109	1252.92655822083	-0.102604649814883	0.13079095007269	0.385034497856658	0.617970044199237
ENSG00000076928.17	2792.97233502346	0.667718716633834	0.197821369886035	0.000169148011255213	0.00141367449967098	2021.83820959773	0.566254534289534	0.123118679193546	9.9151204823168e-07	2.84348052999812e-05
ENSG00000076944.14	1396.2367289835	0.0316676367213778	0.125106681289291	0.796749105281789	0.89130884290268	1283.24147987883	-0.101225994199483	0.133404418121267	0.385478586088766	0.618446673227608
ENSG00000076984.17	1156.50739530694	-0.123183600115249	0.114743386874641	0.252660769740092	0.447335358519577	1148.18651386746	-0.134208660161225	0.131698818952885	0.253315103635735	0.479591217440564
ENSG00000077009.13	0.182864348454111	-0.00107744799999373	0.42986558146942	0.951686461988829	NA	0.186287323740828	-0.00328496134533035	0.306216239370778	0.85664526933469	NA
ENSG00000077044.9	1067.07192649204	1.06919928538343	0.226415427757575	1.93748389922794e-07	3.6373173343413e-06	648.32685042016	0.847608461237074	0.185232115513057	4.54903201879508e-07	1.47279539611015e-05
ENSG00000077063.10	290.659090710148	0.152377549096114	0.202810448081865	0.39188213368553	0.593544470729365	260.509175007141	-0.0546536684305235	0.163315301254995	0.695134142405197	0.851809861215645
ENSG00000077080.9	0	NA	NA	NA	NA	0	NA	NA	NA	NA
ENSG00000077092.18	172.542879784487	0.430583458709821	0.253425220323847	0.0381391916310961	0.116537232873554	85.9073069983185	0.255625044912057	0.344612688711842	0.114349829794843	0.28425239608896
ENSG00000077097.13	8811.47016715268	-0.112991425714449	0.0935616777637586	0.213619973218702	0.398778452587346	8287.13022721111	-0.0594409773829031	0.113982746980597	0.560738524281958	0.764362509459971
ENSG00000077147.14	12266.8770438466	-0.111084235810132	0.0876050239401113	0.194122019027621	0.373785143319728	11441.8274072006	-0.267756380554709	0.122089714777421	0.0162447713634634	0.0694280978673695
ENSG00000077150.17	1132.07450745488	0.596779938549639	0.238265370944154	0.00307857957111121	0.0160423645220102	850.998891011987	0.80903606203276	0.16784990555544	1.55922626574491e-07	6.04880328270309e-06
ENSG00000077152.9	156.15764217095	0.447436431839997	0.210109409350676	0.0150101637780879	0.0569860808128806	136.043390372284	0.0508842540741421	0.192908972343377	0.732105948325013	0.872593653073339
ENSG00000077157.20	6911.48122048973	0.19552157363403	0.178614099311973	0.213471451480096	0.398719554110886	6293.41212936676	0.352008294301346	0.147272280872462	0.00679140897942172	0.0361922586256451
ENSG00000077232.16	4660.49641031496	0.156544321038162	0.122487514046417	0.169567504276199	0.341683898248277	3550.3681111161	0.0977290078269037	0.0986859224127547	0.275385216314745	0.502971479351646
ENSG00000077235.17	4458.01187419196	-0.365231556783424	0.205167255095591	0.0381853304204182	0.116623301339234	5039.47955114258	-0.113175075516321	0.12934823878916	0.329837299000535	0.563267742933108
ENSG00000077238.13	2850.91314994375	1.30881548945263	0.208650237259674	1.845076748348e-11	6.87896504567683e-10	2026.97176648514	1.36720735239652	0.180680817827842	1.51813075548159e-15	7.84759740777322e-13
ENSG00000077254.14	3420.411596528	0.01450310475814	0.0894666601782741	0.876866542447188	0.937858918589323	2945.38484948574	-0.0641737608112989	0.103848867454531	0.515141757051016	0.730718884309566
ENSG00000077264.14	371.946006799955	-0.312716020339244	0.184029253631229	0.0606698403111479	0.163593972162312	272.785162119961	0.251818793896642	0.223161116843873	0.125283810391557	0.302204076932597
ENSG00000077274.8	310.824447408924	0.906380561537069	0.313789120906662	0.000380402958269606	0.00280011200268411	187.486549191823	1.10010729779518	0.337830798275118	4.82678079973063e-05	0.000724788283195571
ENSG00000077279.16	44.6523339618997	-0.0273735723074731	0.359626169146845	0.875429584904019	0.937265844006428	37.4458954539501	0.192925843905435	0.392305600036576	0.00212869703628257	0.0147207587355233
ENSG00000077312.8	1081.99881360749	0.0539034252080778	0.112964225657896	0.646040975214067	0.795827759916512	919.856785692496	-0.0565326076832694	0.130986144116828	0.626658963904659	0.80766860292069
ENSG00000077327.15	14.6316216242052	-0.0873004978946235	0.376459925382875	0.620876612538926	0.777756944148379	14.3524973156903	0.161913360153403	0.342590810379052	0.123926354804953	0.299839133899135
ENSG00000077348.8	288.375606113667	-0.266759191294769	0.194841672551445	0.119601873485523	0.267311755642381	320.25729527544	-0.350348968867438	0.1625054814885	0.0122049608680209	0.0560057647288209
ENSG00000077380.15	5752.56053878514	-0.175152094109736	0.0889281646640809	0.0519130656467772	0.146159015858142	5517.31537877705	-0.291099743920067	0.10320973122443	0.00264505573015842	0.0175032385691781
ENSG00000077420.15	764.618204451414	2.09540966471457	0.262969056470527	1.83028620824628e-17	1.58233547880306e-15	530.560054815973	1.42408865575861	0.335204708252777	4.70640743056701e-07	1.51580041186658e-05
ENSG00000077454.15	1066.0366521494	0.5090030412943	0.156958341049789	0.00047129131928632	0.00337398204905217	778.486575447018	0.248812132744953	0.149049388954565	0.054743907401905	0.169350654301195
ENSG00000077458.12	1441.88891079639	-0.052808704848594	0.0957570208035531	0.570732633857102	0.742042656981999	1258.533578824	-0.0354509519396421	0.129257844554053	0.761779611291101	0.889402429286622
ENSG00000077463.14	228.211288031323	0.11913950111157	0.198791928352705	0.495177545950777	0.68214487754353	209.168618966473	-0.0859156267000061	0.177146849127964	0.551795006827636	0.757945371705287
ENSG00000077498.8	2084.64113459651	-0.291079821264512	0.195372921597372	0.0923601648851328	0.222426917069454	1988.43391165869	-0.162024668984994	0.128572100002493	0.163760710576219	0.362031456493583
ENSG00000077514.8	1053.96551945334	0.189350982366414	0.108800017804889	0.0741256050518434	0.189755505003973	966.787778078952	0.00116944013510507	0.111888797492113	0.99210386513356	0.99634924125098
ENSG00000077522.12	28.4534209962946	0.309301477790958	0.461897611060875	0.129733509986134	0.283659056334568	25.5029194611884	0.0113231401089383	0.29374419332451	0.875898015450537	0.946557134744377
ENSG00000077549.17	8901.94844125331	0.405082323007238	0.0943659342751098	1.01835149315215e-05	0.000123730232650856	8042.62057086809	0.144074897801966	0.102351969924194	0.134246734521274	0.316556931839128
ENSG00000077585.13	1355.39828626517	0.205432432031853	0.081576910075001	0.010940887571375	0.044375406823148	1139.99589482043	-0.0461854354701161	0.112662851299198	0.65355914546545	0.825694261022095
ENSG00000077616.10	216.526360194762	-0.257346253077942	0.261544443661047	0.20991786923548	0.393994358359773	149.768206281132	0.217964508411127	0.215583815406713	0.178785087344391	0.383129755031244
ENSG00000077684.15	1691.16873000028	-0.339729040549727	0.0835295857189997	3.3705572925362e-05	0.000347858423690338	1519.22121217446	-0.218496333076219	0.119287002371925	0.0457935957646329	0.149184524913395
ENSG00000077713.18	1593.6412930287	-0.150340909817488	0.0878807090967563	0.0808978761456392	0.202295558867229	1431.65640033655	-0.0785670136623965	0.114155761739451	0.444079829237398	0.675015704560882
ENSG00000077721.15	2840.52901249811	0.0724627639602222	0.0923788676622344	0.417710609378213	0.616989961864429	2344.28193062752	-0.00970851238146872	0.1039851190378	0.970625234505714	0.985689208480656
ENSG00000077782.19	4913.98787778956	0.392421825517475	0.180277659752392	0.0153856158749249	0.0581247910689648	4328.12649529122	0.664582160325422	0.172942833260145	1.74228261695603e-05	0.000313535053705829
ENSG00000077800.11	0.0929611967689207	-0.0117124412428646	0.43048583058114	0.871774630674005	NA	0.0805811703950032	0.00423381288330113	0.306416089380877	0.965174798348488	NA
ENSG00000077935.16	4.32510156115836	0.191443059734547	0.462586421213795	0.154961348093249	0.321049989307373	2.03125215125745	-0.043825239861463	0.307902646331883	0.252313148520181	NA
ENSG00000077942.17	20984.3742391548	-0.387536780200432	0.190864082483068	0.021586844367601	0.0756127325419891	24350.4576943073	-0.413172950099428	0.179956236905861	0.0061835255522695	0.033646515222178
ENSG00000077943.7	754.605758037514	-0.180611471180233	0.266942044392446	0.372482974980945	0.574857059005625	747.964706833176	0.0651472213850759	0.288924679649486	0.53952988118458	0.750326833014095
ENSG00000077984.5	358.886666259533	2.25614062248297	0.43988607378365	1.32597048131504e-09	3.7755348036585e-08	182.218303717387	1.22686712074707	0.504108247988816	0.000294384840424005	0.00306804200879392
ENSG00000078018.19	3460.72588296643	-0.625603471767715	0.196257529609892	0.000375407051762653	0.00276896063743699	3422.59665347076	-0.530115629380168	0.144759993481888	5.3617082829791e-05	0.000789067915780491
ENSG00000078043.15	1391.55345189137	0.0574202486298021	0.120894892201531	0.617339867322064	0.775485473765295	1083.32128736385	-0.031425820585135	0.129745344963417	0.786599454014691	0.902411885805709
ENSG00000078053.16	137.509280828944	0.911651731331049	0.442988684270695	0.00296457501083434	0.0155638557389479	114.148594836705	0.895799025470318	0.316185881933263	0.000366546084968085	0.00365855535395434
ENSG00000078061.12	1782.56018174065	0.17302696077433	0.149254505855551	0.224881546609111	0.412761429510769	1578.68455642009	0.119804269373316	0.106933512850958	0.246822485540657	0.471984521688392
ENSG00000078070.11	1445.73125834908	-0.26227322782565	0.168579921767897	0.0838606607216115	0.207460458932649	1250.90486652081	-0.0212535532993579	0.133819038569767	0.857902362613182	0.938414386698025
ENSG00000078081.7	1352.11361871379	0.980957516819119	0.31493798760627	0.000144211388913101	0.00123555761251544	937.054631835274	0.635323347326365	0.201851934803868	0.000227804630738405	0.0025001679138949
ENSG00000078098.13	1542.13182112689	1.96168055833157	0.225963224826825	1.0183449760648e-19	1.1682081477828e-17	890.984866674154	1.58875941384524	0.249722120801183	4.71365748484953e-12	9.55532311904252e-10
ENSG00000078114.18	6621.73545655249	-0.562462321947168	0.194059222098353	0.0011514033853258	0.00713971834128351	6343.48967107278	-0.231551889460058	0.124498465262177	0.0409839546281837	0.137479758249019
ENSG00000078124.11	1551.54217095985	0.475490889833509	0.155539462620913	0.000971888114316013	0.00621055765819346	1145.33245412422	0.440899277171185	0.15980108960892	0.00166093624066259	0.012156877397586
ENSG00000078140.13	4944.80610055055	-0.0197927227110181	0.0862489576320553	0.821521774989562	0.905461271792043	4669.63027981973	-0.192963018663571	0.11444710150521	0.0651571390264432	0.191723519429164
ENSG00000078142.11	2676.98137931504	-0.000825020816640863	0.114607014675663	0.999148453021178	0.999561822292997	2669.01279636744	-0.251406105288137	0.15643747579054	0.0627339189288721	0.186640178660761
ENSG00000078177.13	1237.54955632657	0.229314184773329	0.136514994189999	0.077026752721592	0.195234262448471	1145.08417902249	-0.209561695040772	0.153537592518387	0.110591139331701	0.278423595271106
ENSG00000078237.5	489.187716074867	0.596055321105575	0.157130859789953	4.74915538132936e-05	0.000468650109817618	315.558328024113	0.632021994604013	0.265229371141203	0.00207879088895664	0.014409372849801
ENSG00000078246.15	1605.84082134257	-0.288920783856825	0.0850461436908054	0.000457263401274986	0.00328736427171511	1699.22795634122	-0.202212624785765	0.0984490069065871	0.02484664887039	0.0955643896378448
ENSG00000078269.13	1031.58608454006	0.228059831622544	0.179331131424317	0.151703333538047	0.316222000659679	896.395814318537	0.564785652302253	0.15025431722917	3.60369778144733e-05	0.000573623241162328
ENSG00000078295.15	1208.53698458107	-0.702194403098302	0.179742298930954	2.24969688517531e-05	0.000246804677596175	1152.00693304698	-0.773842503526508	0.148924657855717	2.37271781958425e-08	1.26771799368329e-06
ENSG00000078304.19	7252.64234650533	0.146079850720506	0.0832347148374598	0.0827698154582299	0.205747532727245	6869.685350305	-0.112254278569604	0.0975193523404698	0.222983464813658	0.443671006731332
ENSG00000078319.8	135.187306904679	0.358411640958446	0.151713202247013	0.0113891238564256	0.045827299213857	109.111064919788	0.031343473531106	0.206071679190274	0.839224899934569	0.92958982460744
ENSG00000078328.19	10.4725077479082	-0.27723182160423	0.53538269333071	0.0209255542751837	0.0737571973470361	7.82865570848111	0.0760594547029127	0.306435851228291	0.352211308276205	0.585753496439081
ENSG00000078369.17	14199.8498071498	0.148701380690308	0.0632338255220991	0.0180951748994943	0.0660730412569052	13126.7616497082	0.00848057322901984	0.103184026618761	0.957661246711671	0.980371947583252
ENSG00000078399.15	688.149122408446	-0.305294960285788	0.267236370343016	0.140841460478744	0.300645740605055	943.738471778118	-0.313413036751971	0.165836393922358	0.0251385320481443	0.0964143959499574
ENSG00000078401.6	578.937165604359	-0.0207848509711064	0.198417727523602	0.902990424989918	0.952370144163257	574.795746907954	0.346239265382208	0.162727697199	0.0138339802473821	0.0616211136525461
ENSG00000078403.16	2825.64782843	-0.434473914022259	0.097965167666954	5.08372099581569e-06	6.73529520717148e-05	2584.99757009639	-0.279654617766874	0.127005718473647	0.015166650282607	0.0659795556266494
ENSG00000078487.17	288.018629310727	-0.586180499731267	0.15895228056034	7.51897793161424e-05	0.000697551836805006	235.880799754039	-0.162168572163919	0.2056265009999	0.297829191570199	0.529274340433205
ENSG00000078549.14	307.922926953186	0.620622923377412	0.160851595185592	3.42034461455972e-05	0.000351779495034524	234.920437826006	0.916914889226369	0.291548055175948	0.000111732916414035	0.0014252322718649
ENSG00000078579.8	2.787155847199	0.0223980435854091	0.405873910123767	0.859861854338349	0.92840579476124	1.99808011901475	0.0642825331566758	0.312106888162402	0.191802472179548	NA
ENSG00000078589.12	215.232175100972	2.85452329981148	0.437505341413066	1.31846235547387e-13	6.80948707012166e-12	95.3108381333158	2.20366454957511	0.385231710311157	2.24005306476548e-10	2.50365282271112e-08
ENSG00000078596.10	2714.69725427093	-0.221087515465227	0.176471605476182	0.162788255022231	0.332530652605552	2493.89472677362	-0.0914842649878233	0.117880773091238	0.397353611196829	0.630502695013187
ENSG00000078618.19	9534.0178184701	-0.321006043885971	0.119377654531119	0.00480506997622564	0.0230506181549498	9532.61828898984	-0.420911176051115	0.126642680636771	0.000289455990136914	0.00303055821834314
ENSG00000078668.13	3277.432738066	-0.0173950873907464	0.0797656521930821	0.82151805762176	0.905461271792043	2783.04782867448	0.0196065166776195	0.0968200064885956	0.831835786661019	0.926378016465191
ENSG00000078674.17	6471.72843688355	-0.181787819390703	0.0962217924651484	0.0546470386173796	0.151800784388016	5934.49590859106	-0.191779453851262	0.102977723455441	0.0622891781985514	0.185691080970509
ENSG00000078687.16	1065.43596385355	0.30358584026465	0.144879629033652	0.0250611129699452	0.0845325440452165	822.218804976785	0.317210851708159	0.154624258228975	0.0192227848219474	0.0786152684961509
ENSG00000078699.21	2071.48690902152	-0.281664064677722	0.107631500275502	0.00716839824605457	0.0317632591548947	1948.66659899672	-0.0847282553287163	0.129501682508746	0.471652664711032	0.697494074397797
ENSG00000078725.12	9.49573121390724	-0.0821817142759513	0.400411731324482	0.566249148317323	0.738379612328609	7.300935582305	0.126973876694772	0.334284069279215	0.0896375350777729	0.24045606030139
ENSG00000078747.12	4333.10940825984	-0.0549372249382906	0.116337257313061	0.608519702132235	0.769021164799389	4289.69284170251	-0.290930549097392	0.106557282366182	0.00411386932277414	0.0245561420285799
ENSG00000078795.16	0.495158029618788	-0.000883706332373237	0.429655185621248	0.920573007858357	NA	0.340101382171923	-0.000871720112149657	0.306280436994041	0.977946162980927	NA
ENSG00000078804.12	1515.44696410415	0.424225063347765	0.165107614550137	0.00502247121792884	0.023861488031711	1177.16370811497	1.10642784015096	0.208215048970542	5.66923124404259e-09	3.7936147065718e-07
ENSG00000078808.16	2589.46140523025	0.255685502682905	0.12928946271071	0.0367878497382901	0.113483501306444	2420.81810936728	0.157894337023555	0.106954384399984	0.11134552198937	0.279493914207628
ENSG00000078814.15	28.0060965131575	-0.762733706345905	0.441151124051448	0.0114511472832734	0.0460245970217923	20.4343255172774	-0.063124610106517	0.285168091152445	0.576741289813137	0.775476632167137
ENSG00000078898.6	0.628316826698712	0.000722745749985165	0.430100631837327	0.987467027674052	NA	0.755943822451333	0.0101913801351392	0.306498314622519	0.843679949888256	NA
ENSG00000078900.14	353.659742529451	-0.586931157269723	0.207579014743204	0.00135541478101897	0.00817738358783655	383.367804567375	-0.182360964896589	0.206338002639162	0.239806946470193	0.463366809846199
ENSG00000078902.15	2754.6453158514	-0.200381603648434	0.182138617141861	0.216661355644773	0.403068502030245	3022.94132678439	-0.2555840861948	0.132543765711964	0.0316180300617437	0.11385684562638
ENSG00000078967.12	779.462424324027	-0.0685419447501313	0.128586402197805	0.582126200090215	0.749522889063585	722.692337851664	-0.0286815444698725	0.1489339487828	0.823455378800281	0.922050626419008
ENSG00000079101.16	27.1164934518459	-0.479766683662515	0.408781715227805	0.0679934579117494	0.178441695912038	17.3376876584769	0.0396170140837222	0.280187787894812	0.734479062303918	0.874011485454542
ENSG00000079102.16	814.748716150666	0.273799070691925	0.217802032402953	0.138954823374729	0.297737162405209	590.506224041434	0.229602189726519	0.210713855304472	0.149040219539719	0.339792579734198
ENSG00000079112.9	6.41957504759698	0.100080207214886	0.420277590547868	0.450229311249236	0.64564706987908	1.49943801830518	0.0220510602462205	0.307099279024316	0.330325614964697	NA
ENSG00000079134.11	1430.34735382063	-0.300169052602768	0.0951137739549953	0.00104540941266887	0.00659558804751239	1155.08063771159	-0.222864520252538	0.126161120512438	0.0508468857856917	0.160769312936556
ENSG00000079150.17	708.738573893772	0.125238370310326	0.183305437732094	0.441058562716933	0.637423732146582	630.543237580748	0.0822801679030261	0.161247094857921	0.544260975877771	0.75376876763441
ENSG00000079156.16	1283.23540446552	-0.64134463706899	0.211343105302233	0.000571922805827908	0.00396704943891271	1406.0203003819	-0.501816816418615	0.163453229217057	0.000484540188657462	0.00460848090196428
ENSG00000079215.13	729.973627364787	0.0751700181480202	0.201425571201861	0.669585732670927	0.810150862900512	764.462221768633	-0.20730115695756	0.14128319410285	0.0947398826572975	0.249641462177258
ENSG00000079246.15	14007.0574624775	-0.0845363474125196	0.0651453613444008	0.19219798437984	0.371308355220474	13461.1987750894	-0.246532014232076	0.0938050805478496	0.00868747167396961	0.0434205588113777
ENSG00000079257.7	555.259332766249	0.392175874507867	0.146743166415364	0.0044133444254267	0.0215270000020587	407.344679650438	0.085354109663963	0.14823145524728	0.509644313583288	0.726643818138212
ENSG00000079263.18	210.392936512294	1.75143893267552	0.392350374801804	1.48867929336688e-07	2.88557080576988e-06	114.196496113048	1.15170809700489	0.423139840337931	0.000249866159589792	0.00268807626526437
ENSG00000079277.19	1927.28788412138	0.500642459105412	0.148355970336559	0.000293229381758972	0.00224614647773702	1471.35210769286	0.334821133506277	0.13516228770966	0.00594240914927663	0.0326091279139047
ENSG00000079308.16	13491.7743143034	0.146613716405375	0.207744849278011	0.412340345349861	0.611945079014369	13134.1727505962	0.418212715631017	0.205029348669318	0.0108518205891706	0.051275844223556
ENSG00000079313.11	726.23799901145	-0.0147861326206002	0.167016578915087	0.915216571494048	0.958773438662664	705.916564878316	-0.115577388239761	0.191106977426388	0.433535589097055	0.665676100944384
ENSG00000079332.14	4989.62228936251	0.184094847627208	0.0868385000727799	0.0332077934907911	0.10490813722809	4400.28099087213	0.0750298257321444	0.110642404297586	0.465501775366826	0.692742939055285
ENSG00000079335.17	680.364975749439	0.015092347206942	0.11389751089163	0.868940886671271	0.933713283353776	541.036871591974	-0.171575512091678	0.135693182253389	0.152014668115961	0.344423328143078
ENSG00000079337.15	1106.99825687877	-0.808108575756031	0.185024814194269	2.23911494050385e-06	3.23125255527641e-05	756.220056423368	0.0204022040859437	0.165306821807761	0.877641402976055	0.947251689648726
ENSG00000079385.21	427.663262832361	-0.189159933521498	0.245193054880114	0.331373890677339	0.533854054787116	181.642045763741	2.07881727222851	0.456701049802829	4.1559813985256e-08	1.96643540909185e-06
ENSG00000079387.13	1196.29140972282	0.0111796525058677	0.0835224399256662	0.868747053688879	0.933713283353776	1111.8169063398	-0.06388988222888	0.130259885289516	0.58745102785987	0.782246580567912
ENSG00000079393.20	11.8073856509803	-0.153720465212432	0.346184486176677	0.477835631821592	0.668587000955685	12.3589562526552	-0.00851265037401718	0.286745208952781	0.920271506729283	0.964362040530496
ENSG00000079432.7	2320.3735925174	-0.0588362782422284	0.114567461812294	0.587849328651942	0.753898751407083	2216.20374840901	0.179697879547127	0.142922836748548	0.153241423028963	0.346443571394037
ENSG00000079435.9	614.217043127291	0.385014679536651	0.563975086169906	0.0489291780584537	0.139971120687299	753.48777945403	1.42970146405516	1.11841583652564	0.00131957540032339	0.0101280105985474
ENSG00000079459.12	5175.46245356548	-0.490557731207755	0.218965123989717	0.00906036440725514	0.0382500628311244	4594.04009957941	-0.322625990132005	0.117525668784183	0.00289524501320038	0.0187429496361754
ENSG00000079462.7	166.924686696084	0.113699864039986	0.190204799787082	0.501830074207119	0.687617365447539	134.013463206475	0.430984712601886	0.251299468583428	0.0213586847996362	0.0852179731506789
ENSG00000079482.12	965.372410644404	-0.448770943357345	0.165022482943523	0.00300012296963812	0.0157150072691302	863.706955800173	-0.132410311749179	0.166312396562801	0.34625667744912	0.58023740332405
ENSG00000079557.4	2.27418337541915	-0.0769352617970091	0.43774655527053	0.178527637237367	NA	2.71334290201887	0.00716418545797688	0.303443405655565	0.88966607811364	NA
ENSG00000079616.12	1705.12992190316	-0.231044654500664	0.0868813910138582	0.00656315018601387	0.0295533735777461	1721.70734903368	-0.131914087066905	0.136877773590817	0.276392901434737	0.504135040867674
ENSG00000079689.13	3.12398111758473	0.0298682478156345	0.423894820592813	0.60962627325575	0.769998436930816	0.914398044333068	0.0127169752380797	0.306736678402389	0.643513562975349	NA
ENSG00000079691.16	1125.63000274556	-0.358762358459306	0.128189019872654	0.00315558550140641	0.0163442693189126	1330.6241078709	-0.0707234296056513	0.119765124453116	0.519583247217714	0.734258044407365
ENSG00000079739.15	2075.70635018688	-0.030490559754561	0.156207286450315	0.765601262743651	0.872986649107839	1955.40134930186	0.161414819815235	0.128205453604482	0.163920178674327	0.362301023378996
ENSG00000079785.14	5353.45003151305	-0.353478933110824	0.0985964254123375	0.000219721855170307	0.00176228006259452	5187.77626526974	-0.357185293113894	0.103478877202398	0.000242889962179941	0.00262806684876747
ENSG00000079805.16	5773.4354040675	0.0100469135382727	0.108786059272398	0.916812817971072	0.959775639230346	5812.43215553517	-0.103070854519519	0.123655422421042	0.356075884021079	0.58977195235343
ENSG00000079819.16	4606.40755076981	0.446763669213093	0.243475503933627	0.0255780677203763	0.0858756541263401	3475.08459920859	0.553863594835159	0.189405053810687	0.000590692478487001	0.0053900036971208
ENSG00000079841.18	56.5170596898736	-0.330007861522718	0.395695855357417	0.151215714763851	0.31547876130443	28.0225123089634	1.46848768234124	1.37764374205051	0.00159513118290221	0.0117794740960247
ENSG00000079931.14	1403.12477185013	-0.0433996940501023	0.203315152877114	0.809774718151785	0.898752713549189	1123.71820320538	0.193500032427493	0.131362278420719	0.101801464903894	0.262822935424874
ENSG00000079950.13	4731.50339406345	-0.169134887042522	0.11829470135887	0.13806444677228	0.29628165882124	4405.36397690603	-0.293872512015877	0.12499971849853	0.00978424798571942	0.0474013344893909
ENSG00000079974.17	1244.7199751612	-0.283468897246928	0.134777538078449	0.0257401225863789	0.0862743924070162	1004.51610057032	-0.224777730074987	0.137589445478149	0.0647573281907174	0.191011023537727
ENSG00000079999.13	1720.18531510817	-0.054776807540474	0.098118038465584	0.560586512717354	0.734205246601877	1754.70243574611	0.0801215726655685	0.142650865956642	0.530030773034901	0.743013308070688
ENSG00000080007.7	70.8664142322807	0.0147352870378274	0.332218750220273	0.942684669917712	0.973953629847362	35.3005487800112	-0.0938135840078657	0.289533245745716	0.4340511740039	0.666073908371844
ENSG00000080031.9	18.256193557389	0.147573232502869	0.349430727237354	0.488031158730287	0.676321958326366	21.1574347938782	0.0118015933919567	0.289672338827016	0.892073608670501	0.954138527130144
ENSG00000080166.15	16734.5503887133	-0.574591135785583	0.224417468253176	0.00284706492642578	0.0150896970700678	18875.8286625035	-0.579686503659465	0.152746271861885	2.60388344867249e-05	0.000439514269944499
ENSG00000080189.14	1786.95666396925	0.031548241931695	0.0975475915070715	0.735694666199888	0.854811571396354	1594.07145216898	0.00621045509501237	0.114928953548709	0.954617951246657	0.979340155322722
ENSG00000080200.9	4851.67735809489	-0.283336032272115	0.0820176017497099	0.000550328237965494	0.003841832090724	4635.78334852939	-0.024450347527965	0.0894616076528784	0.783988345720713	0.901116648615859
ENSG00000080224.17	7.64811554079874	-0.0391941372482779	0.38631901351266	0.80610347985255	0.896689700676329	10.4139320158518	0.00736653318958535	0.281880965525818	0.933525012805986	0.970207585492529
ENSG00000080293.9	2.44457727448139	0.0367866725303512	0.426157944641864	0.571451733551586	0.742339546713991	0.920188335872571	-0.00542278044541664	0.306142214070894	0.787902156889141	NA
ENSG00000080298.15	869.922956822997	-0.10277947209539	0.146003155713917	0.466330190959965	0.658174889772608	617.90260944569	0.0266601927568236	0.157550745195511	0.833231604357211	0.926746281144356
ENSG00000080345.17	3825.66737771021	-0.213612851663288	0.0724540406700942	0.00245983594662669	0.0133547543850874	3839.4816648055	-0.352772609764698	0.126281344861133	0.00219246728664237	0.0150760379401079
ENSG00000080371.5	3826.85319302138	-0.0841777594297887	0.0825608826704723	0.270996713984176	0.468908817431213	3776.09052033063	-0.349906638268821	0.0990345022526075	0.000185321171761523	0.00213237944825432
ENSG00000080493.13	89.7276810299234	0.827024088845771	0.40434305872518	0.00420728486500171	0.0206947071044745	70.5154106466538	1.0051592040181	0.423896797085303	0.000916850196005317	0.00761353875614536
ENSG00000080503.19	8095.75153485338	-0.259698516366128	0.0874309263426592	0.00229111584927956	0.0125992890711361	7752.77685518028	-0.135643688769516	0.0907381189193441	0.114089071401384	0.283814295080912
ENSG00000080511.3	0.278124288507113	0.00222691839844232	0.429649840955587	0.963082818643631	NA	0.313580456088092	0.000611482269376941	0.306269791766444	0.911045508922186	NA
ENSG00000080546.13	2314.60249040393	-0.421318928286176	0.126782723941755	0.000557261614954016	0.00388001733131537	2279.21342804066	-0.245375359447869	0.132005460026589	0.0364395935580115	0.126343231177225
ENSG00000080561.13	947.734579426293	-0.189338467341225	0.16713933165806	0.211899200702985	0.396566763116817	1059.87566843006	-0.582601209376735	0.127418454914337	1.013703888327e-06	2.89507669874826e-05
ENSG00000080572.12	0	NA	NA	NA	NA	0	NA	NA	NA	NA
ENSG00000080573.6	2589.06056084759	0.146899296515863	0.192771823377539	0.38072440106327	0.582524202229605	2195.36060130398	0.126616606728908	0.1379374438732	0.300650258364947	0.532616591220429
ENSG00000080603.16	2784.73297527004	0.465265846906065	0.187726345194091	0.00560099588275818	0.0259909301358407	2853.74898582136	0.218605492477888	0.13811041251809	0.0766222017853284	0.214764438974547
ENSG00000080608.9	1044.59849544125	-0.0408795976362192	0.11806602262359	0.714592906426286	0.840975067491976	972.6124168763	-0.160231729032939	0.124046338472491	0.138715942773444	0.323399430457381
ENSG00000080618.13	1.4849671091819	-0.0381980150716999	0.430351623111078	0.386585227821862	NA	0.993538537065071	0.012200520371133	0.305303821683098	0.731789663996879	NA
ENSG00000080644.15	50.9936676772321	0.237314339196565	0.382869646351533	0.262026378100081	0.458608626703296	33.0889792385902	0.341021778070007	0.405249390627764	0.0737854249771085	0.209223975898474
ENSG00000080709.14	43.8327460363182	-0.273077150371779	0.280804690296214	0.207813280397686	0.391398901536758	30.5730107126682	-0.528394757181168	0.468234130637265	0.027028685672429	0.101576178416724
ENSG00000080802.18	979.946838514131	-0.00349643599045898	0.0963570854539548	0.97939144942295	0.990931038022209	939.318250885615	-0.150020992800399	0.120616468766938	0.175949042011516	0.379353004553172
ENSG00000080815.18	4846.84244353807	-0.045336147473507	0.0880566709673143	0.599194880906059	0.762446088593189	4703.52397979647	-0.151491314609529	0.0950282726625874	0.0923374461236686	0.245248731342209
ENSG00000080819.6	763.354401925033	-0.159750093971399	0.121843643420563	0.172852131449347	0.345993217746039	732.028701289155	0.0115519126345981	0.137008192856236	0.930397513590406	0.969005332078047
ENSG00000080822.16	4121.07669505786	-0.382910431829863	0.0719190982584759	6.20287311922325e-08	1.28813538292242e-06	3865.59981896101	-0.312247733469081	0.112869537916031	0.00334589360105871	0.0209075376213632
ENSG00000080823.21	424.171246483996	-0.504148241945525	0.158789924508732	0.000621970982134497	0.00424266712541774	369.403567927284	-0.177429678180204	0.165413160165198	0.202612972754543	0.416237301306078
ENSG00000080824.18	32251.6089624155	-0.329999375170901	0.0766135233819143	1.1434056178034e-05	0.000137237431822972	26462.5664861591	-0.373961971868161	0.108858805853217	0.000238707977492192	0.00259367569658753
ENSG00000080839.11	533.228998487588	0.194849032249984	0.151195769635355	0.166264979361899	0.337408459989307	443.648743803329	0.0290423953346708	0.155536843724101	0.817452902958674	0.919762402703189
ENSG00000080845.17	3521.56587153206	-0.127784593562458	0.119381229228408	0.264791097567415	0.461619082271944	3732.65721747517	-0.230602208714619	0.11077651245592	0.0231954852856661	0.0909209219230752
ENSG00000080854.14	120.180671580285	-0.23101063803209	0.30112162396301	0.278426876772339	0.476530596638646	89.7493381633572	0.093841629526558	0.284537309300842	0.442358918848829	0.673142137550577
ENSG00000080910.11	0	NA	NA	NA	NA	0	NA	NA	NA	NA
ENSG00000080947.14	172.833069538034	0.0293885403394225	0.243962074359027	0.883571129120262	0.941747027825906	135.239978134637	0.0600776394657895	0.250287402571422	0.673898218912448	0.838706908241715
ENSG00000080986.12	232.555767442997	0.813600426922184	0.23364390388391	7.91308544474203e-05	0.000730422173295898	213.758537299018	0.0875977908378617	0.229530608048237	0.562824746764831	0.765727548944361
ENSG00000081014.10	1573.49123123786	-0.0798425941401899	0.0747070123745191	0.283848172044366	0.482572228938412	1530.25876772962	-0.350874887066729	0.12367260245883	0.00178920741058987	0.0128189333433011
ENSG00000081019.13	1644.39795860577	-0.103770614152966	0.108031690468603	0.322876960814201	0.524950065548355	1491.10165402438	-0.241448232856191	0.112360551199054	0.0187155160190933	0.0771185182795519
ENSG00000081026.18	656.671603282145	-0.150828541886895	0.123483962697547	0.209570693984862	0.393603931688475	601.136950464903	0.180810147432277	0.152441155072513	0.169682200001619	0.370262111080621
ENSG00000081041.8	49.8964254315418	1.46617142898826	0.566090180919767	0.000259176185159714	0.00202694295447261	30.5613488779864	2.23487769841919	0.929356693425301	0.000108020947237072	0.00138526854821943
ENSG00000081051.7	1.43166917677278	-0.013869832038679	0.423762201504709	0.876444172149828	NA	0.288002081686784	-0.00538041332556622	0.306261962783005	0.765450508366767	NA
ENSG00000081052.11	663.30538088618	3.23494717290717	0.398368430272715	1.90625307654178e-19	2.07694541823577e-17	161.581382060602	2.53951387543348	0.467918404678868	2.55734201899128e-10	2.78306110140435e-08
ENSG00000081059.19	903.544441514648	1.48315669316651	0.244676936295062	4.68366593779995e-11	1.66552835978904e-09	472.73805447068	0.953444715576379	0.215773085828641	7.71788096426027e-07	2.31016007258577e-05
ENSG00000081087.14	1915.52220519436	0.159811032811379	0.107482407209825	0.123986775098812	0.274362277717959	1701.37855159568	-0.166652804530218	0.131382412254875	0.157566491878609	0.352750362989823
ENSG00000081138.13	17.6249810277288	-1.98298927639056	1.10558586518572	0.000625293847148549	0.00425994376012497	3.78328761052262	0.0777425327621092	0.31922353248648	0.0226268106730255	NA
ENSG00000081148.11	38.3869211355651	0.678267845906015	0.376234502352567	0.0131444676428646	0.0512170868278594	23.8146577675082	-0.00641451019403614	0.278888949045693	0.964936990464632	0.983646863682177
ENSG00000081154.11	6603.51845226316	-0.217399570849525	0.0972745941478147	0.022234096534186	0.0773589643339475	5726.13268496655	-0.29307675752587	0.0998816100931892	0.00184349600082062	0.013101385583779
ENSG00000081177.18	911.556326156093	-0.151426051432756	0.111067611344248	0.158318782435338	0.325902814297789	865.091732044492	-0.0963900799827878	0.110800311862238	0.354431159689575	0.588002733336717
ENSG00000081181.7	112.434941594476	-0.25461355428485	0.315091068552728	0.243726744229158	0.43625294598444	73.0129123560566	0.25868636081586	0.352761258603093	0.110144438775521	0.277649282980101
ENSG00000081189.13	2234.08128431166	0.908170671070552	0.154988373360461	6.72429299751736e-10	2.00310056446644e-08	1558.72268184245	0.550289430078565	0.198524972350837	0.000966207738975935	0.00791732815755311
ENSG00000081237.18	6436.2658864434	2.44098538245873	0.240442701839195	1.52774359302055e-26	3.47176094029174e-24	3239.94359806058	1.32667190812837	0.508937443587192	0.000233849187640283	0.00255295652208983
ENSG00000081248.10	3.8770852432222	-0.119787409527805	0.420166786588802	0.395498907594096	0.596900659968547	3.9407343584931	-0.0331548750027422	0.301316331807539	0.580178410944433	NA
ENSG00000081277.11	80562.5526857792	-0.685803890564401	0.2074553617684	0.000193969581871101	0.00158884592963486	105780.919413497	-0.635569036913393	0.163795976588138	1.49634387826566e-05	0.000277737005124767
ENSG00000081307.12	1796.2187735175	-0.14786758306347	0.10603003840963	0.146809650146231	0.309427176233479	1515.54306136015	-0.09531544418527	0.105524649493941	0.335706391597977	0.569340638047193
ENSG00000081320.10	3336.17155509066	0.92956881972452	0.192575767758394	1.28088274664088e-07	2.50928926252857e-06	2206.62987048856	0.0882717372247259	0.127183903723022	0.452287987253105	0.682325894676233
ENSG00000081377.16	1460.04552726991	0.348842690501286	0.130105668673105	0.00457634437846442	0.0221403392568004	1207.78636942482	0.303106710366354	0.141493419324787	0.0159175613242267	0.068419393002637
ENSG00000081386.12	875.954952994758	-0.0117324811942855	0.0985466210530166	0.900149183702588	0.951020862891561	732.554728951947	0.0164976657592029	0.125850984149154	0.890055069822467	0.953144371823567
ENSG00000081479.12	12.8848327097039	-0.150991398824601	0.445545898466832	0.169587688617022	0.341683898248277	14.5994229328632	-0.0297258763041095	0.301396634370205	0.538659095344113	0.749771397807488
ENSG00000081665.13	999.146228104682	-0.181636562642703	0.118228526956806	0.108579455221643	0.249068869548513	774.645957832934	-0.0975794665088989	0.139269220701272	0.427550898411818	0.660130669538617
ENSG00000081692.12	357.920559078853	0.151194764369941	0.150311731498533	0.281117824789571	0.479673370802628	284.02882730164	0.451013123676979	0.200266696606989	0.00630615500310571	0.0341162655675606
ENSG00000081721.11	611.855942925202	0.11978186250126	0.121602729714083	0.301980532329108	0.502444563273471	495.49015279158	0.0419953061026583	0.151147950864965	0.747964750329303	0.88168674206482
ENSG00000081760.16	3472.53779697134	-0.703939571756779	0.225784627516103	0.000362349611209253	0.00268593478504628	3449.05688477819	-0.23291222042222	0.143958954533342	0.0696726179928491	0.201415978101304
ENSG00000081791.8	2209.89397296393	0.375975389487491	0.127335406642615	0.00187970644449139	0.0106951502929968	1729.36872600953	0.338271085351957	0.120275285981595	0.00225118122376375	0.0154080351419275
ENSG00000081800.8	0.0751465157426504	0.00846782424101458	0.430317631153277	0.893494637151448	NA	0	NA	NA	NA	NA
ENSG00000081803.15	672.125871644036	0.146753370624484	0.165269731178715	0.330826734161088	0.533224581452156	517.127090035738	0.49944406732511	0.194385436105406	0.00224768160757709	0.0153942737992287
ENSG00000081818.3	209.516402644459	-0.224029030754666	0.307498588742496	0.294235930775268	0.494072029854234	181.710165605258	-0.0332001399352218	0.226143209116804	0.819016863286509	0.920220164221874
ENSG00000081842.17	9.63116654461676	0.943093399591506	0.819841925972137	0.0131076059671894	0.0511046709122721	5.60971923236772	0.0536268479635004	0.309877074852483	0.115425327967561	0.285894765978108
ENSG00000081853.14	161.930390250497	-0.729342013524029	0.240533264601796	0.000475147814111807	0.00339446167440774	164.95038650549	-0.461061364651659	0.237559142268432	0.0118990776949242	0.0550049697066726
ENSG00000081870.11	707.975286250301	0.0333558803981114	0.106144833754626	0.711046475484372	0.838420634094318	586.428434747737	-0.244476700647232	0.136718998066246	0.0430538522920874	0.142595627718003
ENSG00000081913.13	1543.53415408169	-0.210630571638561	0.182114595560233	0.192496634906554	0.371621116567974	1732.52596916676	-0.311912281223473	0.163874407897084	0.0257346691826199	0.0980197122887808
ENSG00000081923.10	1918.77978206289	-0.293992765006242	0.149433714760542	0.0342541227629242	0.107573998185841	2210.70496310033	-0.266607128777645	0.11491935667388	0.0123522605758552	0.0565436555074071
ENSG00000081985.10	153.734889066543	0.343390237147524	0.371929499066397	0.134668556700962	0.291138793825202	111.973405554672	0.101306624789666	0.237250726463569	0.511277421593885	0.727977086234455
ENSG00000082014.16	726.946645027028	0.0656717842090433	0.171476742350044	0.673584778199771	0.812681720818362	464.777142388336	0.345796928096486	0.195017119523558	0.0285778803701143	0.105783178018771
ENSG00000082068.8	1484.36715507859	-0.130698367187198	0.109594680215052	0.193585852064811	0.373083920209875	1272.05471522764	-0.150902453097392	0.113741078605206	0.150236888457451	0.341705878631033
ENSG00000082074.15	1702.80532131346	2.0577277327872	0.193129607163069	2.788334242781e-28	7.92052897226161e-26	838.351862440429	1.65190009924596	0.34347293033297	2.04012773201191e-08	1.11597145806376e-06
ENSG00000082126.17	33.5840361051564	-0.416711547309971	0.290123197476332	0.0670828422525532	0.176751733545514	23.454273888106	0.025092901808663	0.265319516831612	0.851638349960485	0.935751409200627
ENSG00000082146.12	546.459262006074	0.452571252361321	0.165784847577909	0.00291681384497776	0.0153885554781354	375.531465742397	0.466421309641424	0.213027952597654	0.00653374178249734	0.0351086743338611
ENSG00000082153.17	10542.7890017577	0.293675685418906	0.135815804352626	0.0217554925520508	0.0760931996166057	8143.73250707638	0.0603494105008081	0.131920008316965	0.600694922840522	0.790692760290655
ENSG00000082175.14	337.224141125534	0.162079678866627	0.184222785351287	0.325729542806665	0.527544527456558	275.93894556592	0.315770464671897	0.257964102614508	0.0734208246328049	0.208532398188241
ENSG00000082196.20	1193.18105148498	0.486732239648021	0.146908095183417	0.000384828150632598	0.00282970246602293	1098.9914193514	0.343146143607723	0.199686858118323	0.0276631858915858	0.103247598317747
ENSG00000082212.11	1347.62157167568	0.30115798192084	0.161665475212895	0.0427743450038561	0.127071544588771	954.633708878466	0.304303609591795	0.175524851619941	0.0381152272964352	0.130611295129001
ENSG00000082213.17	1191.50534345778	-0.0172338017763642	0.100475823698692	0.844542196629801	0.918864682585549	1051.71921461359	-0.049011058327048	0.12013510848044	0.657061493799816	0.827963953153684
ENSG00000082258.12	2846.03445120134	-0.173712682969667	0.0923442737857189	0.0562427810229191	0.154834030645723	2316.23752144903	-0.1086338157038	0.108295361032225	0.28971233239809	0.519361495651245
ENSG00000082269.16	2887.71011909309	-0.525195131421481	0.181483456611553	0.0014098793922296	0.0084504225516178	3073.53757140928	-0.383238989512075	0.156580672689147	0.00504816348354818	0.0286210244994038
ENSG00000082293.12	11.8500045072699	0.336070884497627	0.55196547391294	0.0517870063606433	0.145941863561038	9.9652796053029	0.0607937829414316	0.298827638410637	0.483539085042543	0.706652870201916
ENSG00000082397.15	2017.5120682097	0.740108193326886	0.191367824749696	2.2645630095352e-05	0.000248207340241247	1637.26785923648	0.317427819080822	0.133599648831236	0.00828948245735594	0.0419793359712831
ENSG00000082438.15	3607.65231737745	-0.245081772859794	0.143511270824637	0.0675292853286869	0.177516390572634	3784.31843891572	-0.0707616508455673	0.112936258453799	0.485670829328121	0.708575680337778
ENSG00000082458.11	1663.7999065071	-0.222731961309935	0.129142715826638	0.069273344225097	0.180766761434278	1698.64441365091	-0.333844700261066	0.14869647638202	0.0102925594716446	0.0492295286132766
ENSG00000082482.13	310.709980515651	0.119129960310064	0.174359920676412	0.453744856421665	0.648428221780999	280.985637792978	-0.0997822459111843	0.165858736866206	0.487420387794937	0.709683316677567
ENSG00000082497.11	1231.98385368789	-0.625105275205927	0.150371162725982	8.97408987901944e-06	0.000110719109929309	1352.41121589273	-0.166752521433838	0.131575665518274	0.157932879936445	0.353248410793874
ENSG00000082512.14	1383.53954369994	0.648056915321411	0.20480135826686	0.000373038870803281	0.00275489956553299	894.034534322673	0.691097856579908	0.179478064456409	1.6194492414788e-05	0.000296330548372188
ENSG00000082515.16	769.94229434465	-0.12732994308436	0.0988011207657851	0.180798124667734	0.356602094888071	689.516013993666	-0.169149313464005	0.145087781796159	0.183562457269331	0.389603872814407
ENSG00000082516.8	880.9476247048	-0.167239344889693	0.116279602067468	0.134767142972565	0.291271507405638	776.023000400662	-0.0814284046874303	0.129249687146677	0.480890834800744	0.704904281240251
ENSG00000082556.10	7.62682998537021	0.143292356495441	0.409779913069793	0.401363880557155	0.601755799809883	2.97920437155645	0.0881762193458805	0.32174349779008	0.0667109004813255	NA
ENSG00000082641.15	12318.111330411	0.083436061548374	0.0948542181866101	0.367080198310161	0.56968459264252	12561.8135487012	-0.148786220665113	0.115785348447034	0.162372868380286	0.360157026335462
ENSG00000082684.14	110.597498240957	-0.135775347887409	0.33428358570234	0.510992361975324	0.695300453301392	72.2524705657012	1.22964325332111	0.638812558272667	0.00103050688121693	0.00831494122194166
ENSG00000082701.14	4767.36812091739	-0.0373371281683991	0.104743185401898	0.709497866714254	0.837377663454439	4656.65393422594	-0.237156086439832	0.0951651858641299	0.00847109507368577	0.0426050198629297
ENSG00000082781.11	9191.3200457196	0.109927262253456	0.100154898503442	0.262086592699544	0.458679122819096	9706.29646753896	0.112694284406714	0.135756828596265	0.358630763438578	0.592095839637454
ENSG00000082805.19	3182.26165211359	0.110945292860178	0.10453000623732	0.2795927067878	0.477810543381884	3206.70231269548	-0.0608719691174741	0.112535078755086	0.516696657527181	0.731963331576426
ENSG00000082898.16	7184.34906597141	-0.214650817932131	0.0771673095153528	0.00518646283609689	0.0244573497494284	6162.54265632222	-0.28192727776326	0.11845058266156	0.00959507621233395	0.046802875876959
ENSG00000082929.8	0.0690472524994255	-0.0110845761183775	0.430406813713475	0.879163179840995	NA	0	NA	NA	NA	NA
ENSG00000082996.19	4473.86477159537	-0.0295385510685555	0.0884943101858014	0.717687858710923	0.842701970170533	3927.20771407034	-0.237329449560911	0.115676309008951	0.0259031604788378	0.0984920281759709
ENSG00000083067.22	37.0716776948343	-0.616026019459098	0.708477936745176	0.0232965604309224	0.0800863317162137	23.9842734257763	1.75077669829226	0.773638802632364	0.00069863574085681	0.00614710264412607
ENSG00000083093.9	861.067369269461	-0.074014155700448	0.114264327809511	0.500304911188722	0.686355170808606	800.319214617943	-0.160613274727274	0.116330100585436	0.134060722650246	0.316290913080686
ENSG00000083097.14	3289.48446917156	-0.380091888886398	0.11893610519366	0.000881063849746936	0.00571589573649038	3028.58204128198	-0.252209993072017	0.130660574473939	0.0315905776270684	0.113797626061828
ENSG00000083099.10	1698.74778549553	0.114593603058233	0.0880180874252671	0.182837981064429	0.35880602885188	1435.19398968959	-0.171009531707437	0.11303406826965	0.0977514023148116	0.255363960285958
ENSG00000083123.14	978.830926304505	-0.357406819019901	0.224260933156896	0.0586718942963688	0.159586420279461	749.576036343449	0.0736488097017243	0.128424159955934	0.523463632630901	0.73745707787076
ENSG00000083168.9	5511.70887213055	-0.162024266360958	0.0934642914082549	0.0743629176334202	0.19015899449695	5808.69002964383	-0.437207465688943	0.10694403052847	1.60469801906214e-05	0.00029467095127619
ENSG00000083223.17	3844.44345701113	-0.322511919937767	0.108287791694276	0.00197482333855552	0.0111442741823563	3714.5611360647	-0.302829511550753	0.123351969846188	0.00665341847204842	0.0356221475262934
ENSG00000083290.19	1626.01173641652	0.0433286208495603	0.139193973700829	0.741904379307922	0.859056650393863	1260.00765687773	0.161017233116638	0.154903507716836	0.230372825412082	0.45215177133798
ENSG00000083307.10	2820.55917957398	-0.653629652838346	0.188517755360417	0.000120953347929425	0.00105871894165224	3033.77642768948	-0.439986087877475	0.202940760765506	0.00710474492055035	0.0373884426893669
ENSG00000083312.17	5239.09712496491	0.228055238565542	0.111626744563767	0.0331053421894311	0.104695370441619	4653.22108363534	-0.094928663297121	0.10800060221208	0.342149487123598	0.575581410283396
ENSG00000083444.16	2339.10491767682	0.635685302905049	0.179273116436439	9.58145757004069e-05	0.000863380510116091	2107.51984618773	0.537132850183885	0.170456266156913	0.000352511946320819	0.00355036021143476
ENSG00000083454.21	36.6642078456259	2.35735675017149	1.76380732905165	0.000105431294473046	0.000937293635402889	6.87590932278771	0.0614800151991948	0.310261099220753	0.151297259876986	0.343475345023764
ENSG00000083457.11	447.254832249092	-0.00822328905391194	0.121649617719075	0.89974765426353	0.950832031289143	361.154337528446	0.029209810642745	0.149521800491616	0.827684939197928	0.924084313595872
ENSG00000083520.14	2834.07963908928	0.0135672853001095	0.0756229922035737	0.853786330325706	0.924454128415922	2466.38395878952	-0.236843228597313	0.115973498844386	0.0277410114781667	0.103474941314771
ENSG00000083535.15	867.832030766407	-0.546570913869196	0.147453620701717	7.50337399681544e-05	0.000696645941393047	771.413692824566	-0.537107191363395	0.162111334763835	0.000190841608852878	0.00218012814709998
ENSG00000083544.13	1072.96117388947	-0.130373426639074	0.105904358727366	0.201822583716003	0.383597950457825	979.8509699455	-0.166997466591153	0.111192340578573	0.107470328163021	0.273295286610108
ENSG00000083622.8	1.59619122762105	-0.0612395097479736	0.4350313306588	0.336532502300021	NA	1.18410811453299	-0.0394151639362289	0.309528322373029	0.204016698820623	NA
ENSG00000083635.7	401.400577483043	-0.143903211955846	0.123462390651627	0.222087283854301	0.409523900500817	365.483081651912	-0.305753455060582	0.15901568155556	0.0259690918300077	0.0986701418171756
ENSG00000083642.18	1932.98172462922	0.00940545149421623	0.102611068604944	0.927848385998447	0.965647068448072	1779.15636067333	-0.0453971148486356	0.140502176272912	0.713046814649879	0.862908279647836
ENSG00000083720.12	3009.39325981918	-0.481037515930963	0.150631831767562	0.000584281598467699	0.00403985604782317	2947.57960874216	-0.29152593683576	0.108881970514143	0.00397859988301927	0.0239542703885413
ENSG00000083750.12	774.94161903893	-0.020402722061798	0.175383467428226	0.914582971112861	0.958446320599234	693.501360455686	-0.234755184441378	0.149254451991506	0.0701910030396761	0.202309136502419
ENSG00000083782.7	2.78471864269829	0.0876909904794508	0.429687555309218	0.4688658890032	0.660812400542034	1.27903890760475	0.0209525936928514	0.30702933410597	0.41385780071517	NA
ENSG00000083799.17	5468.77794681222	0.670711962221522	0.156998436309274	4.91441130341642e-06	6.5436812561841e-05	4092.18274674487	0.329740330404018	0.121787496275576	0.00324906320021853	0.020479782586332
ENSG00000083807.9	88.3923211448797	-0.0924179281742902	0.299765090957328	0.653700019147623	0.800196028924361	68.0530442018612	0.0457842657735068	0.231556888643532	0.770594112229412	0.894298465073075
ENSG00000083812.11	548.999951509283	-0.154433925126388	0.167290921963993	0.306813304358651	0.508041100298526	542.928015447047	-0.118509096161182	0.132811917118829	0.317431092050797	0.549933443330271
ENSG00000083814.12	218.534755327152	0.89924013711342	0.281242587915994	0.000161740997718701	0.00135747518345618	167.0802364208	0.486755466401404	0.26371470903879	0.012752880775023	0.0579999394160537
ENSG00000083817.8	398.433380200546	-0.346885935441946	0.119576363470946	0.00237903754236688	0.0130138044012875	389.631598321578	-0.380091611932886	0.156254811467626	0.00560660888876932	0.0311466555596677
ENSG00000083828.15	283.668246282119	-0.241955817044334	0.140122623487564	0.0681404840244139	0.178709616322988	231.035209945157	-0.202597380078504	0.181149107533196	0.169161693191253	0.369585411043485
ENSG00000083838.15	432.915416302219	-0.156774871630593	0.113301464154463	0.157826630122169	0.325179278244112	443.502934585688	-0.0923349048367649	0.161330371106316	0.493389710186998	0.714157826014329
ENSG00000083844.10	1873.14435666618	-0.060308042226191	0.136504579511925	0.653900693162961	0.800262832208104	1836.57680347835	-0.512153129637295	0.108828022861314	6.78200935271632e-07	2.07443206192478e-05
ENSG00000083845.8	22552.3285403573	-0.234917000100191	0.121318101887061	0.0422205710337309	0.12593586500428	21739.3609034135	-0.343230217914297	0.141139966411897	0.00634471917577436	0.0342800518415173
ENSG00000083857.13	7279.62605661039	-0.0870472016113102	0.14410232335067	0.503967836624051	0.689556542788375	6952.58263883082	0.305571171577089	0.140040207248825	0.01419719643273	0.0628329260786724
ENSG00000083896.12	4032.93092762754	-0.267266651951309	0.0939551434538225	0.00343088940136296	0.017451386059672	3929.49647382953	-0.388686481188197	0.107593027927719	0.000122084561942043	0.00151977271961205
ENSG00000083937.8	2631.65687800214	-0.189729364204743	0.0974642271239899	0.0475342529717999	0.136988101210195	2607.99775658783	-0.339081232457483	0.113582951065395	0.00134847754056347	0.0103006817058713
ENSG00000084070.11	4298.7489008964	1.03390300247307	0.162901874520089	2.22268953569682e-11	8.17189445473988e-10	3023.15493429408	0.408164002615553	0.150656004891784	0.0021953533252741	0.0150908645966398
ENSG00000084072.16	1678.1812151323	-0.0602619689108025	0.0902482056070827	0.493839303874263	0.681038037247893	1313.72747107636	-0.0633618663715591	0.105769671956696	0.540318191373441	0.751019040268125
ENSG00000084073.8	2631.10635051368	-0.0276530740699239	0.0958382341626112	0.768906252461041	0.875045496062593	2356.71889793851	-0.0515387012632031	0.104917359241964	0.5598739350289	0.763874190339331
ENSG00000084090.13	6105.5965271122	0.119922716425689	0.0848703161014302	0.148361603591652	0.31156981370361	5188.08834430895	0.0493938051801984	0.0916471886806069	0.572789350553788	0.772771642549135
ENSG00000084092.6	1082.03233047015	-0.135955519590238	0.116094385253656	0.228023282508579	0.41705224160181	962.681617228795	-0.148152187321756	0.134227589800274	0.215434001873186	0.433409389403975
ENSG00000084093.15	2898.64607811685	-0.0340458453256295	0.0732391001286985	0.632775648907403	0.786142859449107	2851.46735620696	-0.202435413918793	0.106016835875193	0.0443233551760408	0.145717656605817
ENSG00000084110.10	5868.54167164525	0.168084987480739	0.196893187849619	0.329766648977431	0.532091020506524	5228.09303203676	0.0220644615133982	0.189968970561273	0.865060230043389	0.942206614865526
ENSG00000084112.14	2886.39820450834	0.578182923424044	0.129588364759788	3.16405062462455e-06	4.39437942666381e-05	2433.33462964771	0.249005614891501	0.132273840909882	0.0356268512033468	0.124246315117491
ENSG00000084207.15	6079.43488355666	-0.0870023144437537	0.116631384888639	0.435685937270619	0.632816054858427	6687.25496925817	-0.0834812325173721	0.091359874059688	0.311021158489713	0.543570661321257
ENSG00000084234.16	18422.2790772272	0.353840953065799	0.104174064146535	0.000492802633682603	0.00350484758339809	16357.941340204	0.266854145584818	0.120791573944216	0.0158291744644297	0.0682129907037394
ENSG00000084444.13	1045.77190682219	-0.874014096938407	0.221638831820725	1.01580221877112e-05	0.000123537496137093	921.562039003332	-0.483469709278231	0.160361104115484	0.000597232906020682	0.00543768595235123
ENSG00000084453.16	8.9139457404472	-0.0901983785837009	0.40945043046644	0.499943459283228	0.686017072974703	2.93993278137663	-0.0178850183908462	0.305733796443893	0.364693773806085	NA
ENSG00000084463.7	3581.08508391701	0.154154729589497	0.118562479622398	0.178284324020216	0.353267086484502	3422.20083188807	-0.384337363768404	0.118574726087073	0.000455057418478107	0.00437868366956724
ENSG00000084623.11	5870.4513601914	0.00975910404647669	0.0749895663998633	0.895621826939783	0.94879595060612	5454.50180773497	-0.0456064638838196	0.087951511220901	0.581933315021144	0.778562069711829
ENSG00000084628.9	81.3204736442519	-0.340648779685688	0.302298220874709	0.130516924826449	0.284823883600137	72.752282330563	-0.30066302400326	0.296772624789538	0.100364286422044	0.260184597586334
ENSG00000084636.17	4759.1380565565	-0.300220084754384	0.120132772763293	0.00902141446264827	0.0381166761478709	4298.53255387078	0.0483536059731908	0.106998788019841	0.625525133862134	0.806989908271995
ENSG00000084652.15	4249.39236246461	-0.0372376477516962	0.0900715596884175	0.707443008789771	0.836320730912243	4040.15245341996	0.0824451793064594	0.111328708119542	0.425617591332438	0.65812854741107
ENSG00000084674.13	223.49495926699	0.325342054107142	0.363929369863417	0.147719727277461	0.310604548164213	138.392129161271	0.266818118365986	0.348814722239902	0.104532979222649	0.268200572203341
ENSG00000084676.15	5040.54677403482	-0.0555177531980584	0.0904424159356039	0.522477782767676	0.704302518873504	4747.31711049813	-0.178375993616039	0.091254035027345	0.0390070500273979	0.132656048259294
ENSG00000084693.15	1088.64011662156	-0.232582072575504	0.142745315244645	0.0814587409373134	0.203410041565373	1042.37204291421	-0.254689981375885	0.136862825145507	0.0367352096632019	0.127210505812431
ENSG00000084710.13	126.280877904148	-0.230029321924534	0.156048200569529	0.112146290241741	0.255214366376556	113.249500179364	0.510969558944384	0.30400105726746	0.0150194052740803	0.0655955126809975
ENSG00000084731.13	347.582457887445	0.414666062151547	0.230849951750209	0.0330691175401089	0.10459467306794	330.60350371468	0.049055865863015	0.144478502109935	0.703682749341511	0.857044719805291
ENSG00000084733.10	9147.05720821207	-0.189832522424411	0.134706089069484	0.13433383025719	0.290707375636389	9109.63587472444	-0.329010659936252	0.115871280862809	0.00211677675801782	0.0146481235025216
ENSG00000084734.8	15.3661482491308	0.03234867831975	0.390575025524147	0.818381825618519	0.903502926066881	3.73154949729673	0.0752925939220297	0.315904662252722	0.0893632741911153	NA
ENSG00000084754.10	9507.52119845281	-0.0420718404089198	0.104716006009021	0.677476604510088	0.815686207499001	8841.11590220812	-0.0556259513656593	0.0881687497791798	0.51688436604987	0.731978497144933
ENSG00000084764.10	1223.00355483553	-0.674582346710813	0.15970879458949	6.1029647099153e-06	7.92289667808971e-05	1353.21806237209	-0.431064399853992	0.156096328588506	0.00171517244786069	0.0124612159889021
ENSG00000084774.13	1661.15094749349	-0.208857614281773	0.108346280527381	0.0454488125218556	0.13275237061868	1527.54748468943	-0.141385695141238	0.126310530416333	0.215334775560642	0.433409389403975
ENSG00000085063.14	20624.7695391516	0.100100297706417	0.0891527400507165	0.266267796652384	0.463448529865238	16493.9980252653	0.249432276314338	0.107849017041007	0.01311164622247	0.0591812942462372
ENSG00000085117.11	3032.0738016377	-0.121478662547852	0.131743197243628	0.327775192169979	0.529845122984071	2848.2541066753	-0.115455261365678	0.11776488723026	0.271063881065203	0.498685326968196
ENSG00000085185.15	434.828242643509	0.255969399884084	0.153468460426179	0.0719427464187731	0.185721721551265	431.736495557737	0.504982698048986	0.186655580475476	0.00150550323948508	0.0112664822594401
ENSG00000085224.20	4981.46475282914	-0.193586577206044	0.068111328241961	0.00426407031710313	0.0209351814478185	4434.01730265056	-0.122637858284953	0.114469321914996	0.239739395308675	0.463279577270792
ENSG00000085231.13	612.83948799382	-0.100126646709471	0.128487945027892	0.408343536638332	0.60854426736441	544.552635208641	-0.29996686259549	0.156754829671579	0.026716906732919	0.100678964920096
ENSG00000085265.10	374.214437980405	1.55932464867153	0.294035477350366	3.58004462839805e-09	9.31553379260697e-08	201.776026875217	1.74461609913974	0.443722157926666	9.85359621619861e-07	2.83369692576271e-05
ENSG00000085274.15	1337.56707823683	-0.192204158941645	0.104240966583745	0.0583137098667454	0.159037996471644	1172.64127337694	-0.247346266067471	0.1202919219492	0.0262047100093354	0.0992916966947092
ENSG00000085276.17	444.314535718235	0.199089453978128	0.260596026910265	0.327042092009081	0.529095654361687	378.764219334159	0.401828667833437	0.233134283405748	0.0239062130326166	0.0929685745036382
ENSG00000085365.17	2718.42549348674	-0.213063988388393	0.141543784368675	0.107145710106913	0.246443395880187	2632.19155529395	-0.265380572067947	0.120262438328188	0.0160916931743643	0.0689591585007937
ENSG00000085377.13	2202.54083824202	-0.221371379637749	0.0981486354225662	0.018823620375023	0.0680943610928479	2310.30738230198	-0.221489894657959	0.115291509189017	0.0335632746558162	0.11881318782029
ENSG00000085382.11	787.915019265909	-0.17170982705221	0.123126386794189	0.143969772722521	0.305356688616184	641.461386612562	-0.0205106601020334	0.139862385688134	0.867834641808164	0.943031944513024
ENSG00000085415.15	1739.84718773823	-0.128075865921893	0.0973623179258006	0.176297129407267	0.350260266843198	1668.97485109843	-0.25712535350392	0.128905457324041	0.0272560919588936	0.102078285353024
ENSG00000085433.15	3064.36367824868	-0.540166358367932	0.16892060173994	0.000569958995415947	0.00395878416309252	3881.31268050621	-0.634065096458054	0.131625449273597	3.31495878534609e-07	1.13107925420134e-05
ENSG00000085449.14	3321.09513294765	0.0838208597212006	0.0813129161709242	0.294064425099236	0.493923078086222	3218.74685490333	-0.0916704267714581	0.107625467195171	0.366203079554637	0.599742014004252
ENSG00000085465.12	320.489313867685	-0.0853392027841539	0.170119184722756	0.597395569693066	0.761171340227813	317.392406007201	0.101045634806172	0.166993343781378	0.472051289489941	0.697933822866178
ENSG00000085491.15	1433.99715364642	0.25952193913602	0.0901739061456005	0.00316886297590991	0.0163946746461809	1368.01003475259	0.0343227743109025	0.140309099848226	0.780646834448421	0.899745518165552
ENSG00000085511.19	1945.70695509406	-0.330132197166416	0.103827135281371	0.00103487868292256	0.00654472309918239	1889.09673935525	0.0309708521558088	0.115744455297104	0.773337034206622	0.89617430311012
ENSG00000085514.15	422.116722013541	0.895796196485302	0.413686761403999	0.00215626881077382	0.0120071715504957	250.108340882133	0.949170974002681	0.268954557379068	2.9131308179999e-05	0.000481493252788042
ENSG00000085552.16	883.857442940288	-1.26591467092511	0.229864280161377	2.08751150127723e-09	5.71216879953854e-08	790.173328660809	-0.591977669788223	0.207025266094016	0.000663673583203017	0.00590227039995217
ENSG00000085563.14	393.586776664659	0.516472933938084	0.226439552786463	0.0077717867490449	0.0338434888628736	303.967335219833	0.415393065373512	0.250946375670919	0.0240642245401625	0.093318824234235
ENSG00000085644.13	397.479234498549	-0.118355269552529	0.14327487100612	0.37768488735138	0.579508655204892	432.22792610967	-0.161172023478333	0.154813861578658	0.227871635694351	0.449675683456013
ENSG00000085662.13	1520.932298067	0.656208012815176	0.146613043398823	2.13577761864963e-06	3.09986555709238e-05	1073.59150569368	0.494154316442708	0.177715321727496	0.00121234813981954	0.00947739980606753
ENSG00000085719.11	7521.22659524233	-0.275955569835087	0.103659550069968	0.00583737809016211	0.0268528395236858	7368.44114126136	-0.398780316999673	0.111676837867681	0.000132193230533617	0.00161641598329013
ENSG00000085721.12	2140.5091454256	-0.198147824956329	0.0915499348332347	0.0269162917165005	0.0892385211403945	1848.5074583636	-0.12172861306883	0.110378846485449	0.233756695009262	0.456341515933898
ENSG00000085733.15	7944.1549113465	-0.318196009084908	0.0834423347015489	9.77506229977738e-05	0.000877842534945383	7501.17759789492	-0.13335853694936	0.11148398928137	0.204060126370286	0.418343907255372
ENSG00000085741.12	225.011927948908	0.320261095664304	0.201957653565398	0.0688079797995132	0.179945989258679	245.205003242408	0.671826932791561	0.290993979539708	0.00214863663730208	0.014828041842784
ENSG00000085760.14	1425.86501557004	0.0682695207820151	0.0981395303016151	0.461853332811674	0.654379635147287	1185.2200409993	-0.10009715390574	0.114048261702804	0.345285941816369	0.579220949126811
ENSG00000085788.13	3068.70959427631	-0.0109344640568659	0.120258484932817	0.923049216129691	0.963432785788329	2630.13749762269	0.0210455252589957	0.094564940415755	0.826878221376121	0.923723485015349
ENSG00000085831.15	490.608123095999	0.702242457025738	0.2125876866178	0.000200278860081586	0.00163045168215855	479.629575908853	0.32355246326714	0.150016369999752	0.0145168890626363	0.0638514603591005
ENSG00000085832.16	5861.37705034418	0.0765702026687825	0.0682553178045821	0.254779793562602	0.449738506899339	5361.90212018315	-0.107976005079809	0.0907274972303828	0.231794931977146	0.454069307563679
ENSG00000085840.12	168.964561418084	0.285030525652594	0.143727340766575	0.034708461970588	0.108642084622878	155.918967575781	-0.000528752706053361	0.205597569434955	0.993813558525673	0.997004173623996
ENSG00000085871.8	1534.67621599187	-0.288725316901531	0.138409148987163	0.0266233390036622	0.0885749431074155	1535.57068600345	-0.215680190451855	0.107049123367618	0.0307775564540193	0.111588205295416
ENSG00000085872.14	881.259330091145	0.0317387751180527	0.147617910224078	0.818320615750227	0.903479529032168	855.686472986035	-0.0350775434549665	0.138815385211831	0.798827164663355	0.909695945571636
ENSG00000085978.21	1792.09766508341	-0.133341535916535	0.113852622618539	0.235471671109086	0.426393681743485	1705.43544394306	-0.151224737823379	0.108462917577854	0.134250023470393	0.316556931839128
ENSG00000085982.13	1999.53015458353	-0.345642925407433	0.139146204211747	0.00811949203593454	0.0350405497322181	1689.33024502716	-0.044516136545078	0.163563300957826	0.762939900962786	0.890003290956701
ENSG00000085998.13	1928.72426292826	-0.262797932348989	0.0791270307417532	0.000749020633434916	0.00496869094645275	1584.72028494738	-0.0497668112575406	0.120330020964641	0.654263986008356	0.826031575105567
ENSG00000085999.11	92.6973688941353	0.91946062234834	0.306867956458101	0.000319852601557671	0.00241825187761964	76.1919666325875	0.514067247011686	0.417087581944402	0.0238773771577593	0.0928932050681811
ENSG00000086015.20	1672.10823763707	0.1315370650077	0.159952672872896	0.372521347337208	0.574857059005625	1426.18874386389	0.250947920301707	0.172121724831732	0.0807862826165103	0.222960219655844
ENSG00000086061.15	3958.66863035339	0.0354256137470715	0.105642639026602	0.720382723545082	0.844338941276609	3288.18707435168	0.111361645320921	0.129257903118277	0.340149983332038	0.573817508799587
ENSG00000086062.12	4958.76858184615	0.60212749657233	0.147380541774426	1.3576371086248e-05	0.000159872883145509	3683.18242661145	0.470388395886696	0.138459890879303	0.000183722230763864	0.00211751648021428
ENSG00000086065.13	3212.62937925918	-0.218625587036248	0.127567508316344	0.0705788693664715	0.183171894926406	3077.50776817774	-0.37103049243535	0.117092134323148	0.000617555631018163	0.00560177712923575
ENSG00000086102.18	3831.18716458216	-0.189991168305652	0.0971514895667542	0.0437891528118923	0.129329493160609	3549.81101276662	-0.264795855981746	0.09955576978038	0.00486472344365175	0.0278500589435455
ENSG00000086159.12	14.2194057378745	-0.0719187022913869	0.416416101310378	0.47870842205377	0.669176072960896	10.6227664577863	0.124579094151063	0.337138580503064	0.025097132087534	0.0963485703999146
ENSG00000086189.9	796.100774660852	0.22245192131449	0.123964664347022	0.0593596238411219	0.160915699213021	623.612982619274	0.232253133694287	0.135303808325518	0.0566026009836574	0.173447395391014
ENSG00000086200.16	1143.76822384219	-0.079203458630894	0.107902786470676	0.448396557379701	0.643908898389327	1044.08829291652	-0.111916381978832	0.125008923148896	0.322479723826588	0.555381746590234
ENSG00000086205.16	139.90682669044	0.371909269257242	0.284255392862333	0.0901538380257114	0.21879177472859	94.2053061841353	0.711280900751772	0.515281075405964	0.00845407114948941	0.0425419394397645
ENSG00000086232.12	5645.20292585679	-0.0805198222543896	0.0768113725069402	0.285157721044996	0.484137437515438	5258.53219186794	-0.251076603862911	0.101961160736256	0.00871294389509344	0.0435163142316056
ENSG00000086288.11	25.1979613604839	1.24283795447542	0.436855966710813	0.000365555372373493	0.00270633470065278	14.4157675826684	-0.0322222004670092	0.28859766683293	0.731071006411066	0.872164504936626
ENSG00000086289.11	502.090484504549	0.391897516035872	0.18480346653415	0.0176857144356638	0.0648829692726589	444.92856002002	0.370031290890369	0.246006151874455	0.0376218016481631	0.1294842043901
ENSG00000086300.15	529.988804011806	1.70673565937075	0.19619836958496	1.10887887339291e-19	1.26597888985781e-17	384.766896579804	1.28616720292969	0.356147770362631	7.18675034988469e-06	0.000152254546090744
ENSG00000086475.14	2083.88998590539	0.0485409052641855	0.0787261070428784	0.529226069518398	0.709749280421121	1940.24683219904	0.0592843008531922	0.123075628367045	0.589194745808225	0.783536947554819
ENSG00000086504.15	721.591919176153	0.221211667918544	0.131744016859395	0.0700450426485456	0.182282120475182	666.22920416689	0.0773313466264057	0.157484423519772	0.55589546842576	0.761118790736428
ENSG00000086506.2	0.564830912536042	0.0317465667550987	0.431752760488024	0.528524770382783	NA	0.174802307490192	-0.00140465205057196	0.306286861822317	0.902925450914988	NA
ENSG00000086544.2	1621.18687717191	-0.37762922493453	0.167669617901081	0.0137042351956642	0.052903535998017	1909.59591683019	-0.184782109492172	0.127736544639547	0.10922018064551	0.276088535006957
ENSG00000086548.8	919.494688196968	-0.890421538638575	0.292656799731712	0.00022815259247633	0.00181889375512118	772.136832028635	0.0737894391112699	0.294286279585531	0.459057745460331	0.688612608774472
ENSG00000086570.12	8706.02058288956	-0.497340119148332	0.18750822885608	0.00313350139269658	0.0162642077246615	9315.97326391372	-0.18864880682471	0.143862816725686	0.132933807309893	0.31489914094286
ENSG00000086589.11	2110.92103227191	-0.00430906423818449	0.120903951990881	0.969929110399592	0.987006982426629	1850.87438937457	-0.00617948293223247	0.0944149632664795	0.959433624539673	0.980977213652374
ENSG00000086598.10	9239.94339880784	-0.0816691439513344	0.0879605795253474	0.339762103042305	0.542459922428401	8395.50026488386	-0.166099549558805	0.102828798055789	0.0848359489062639	0.230870349504451
ENSG00000086619.13	487.761042288215	0.332435602378193	0.188873016265785	0.0493480523711046	0.140949710034346	355.406631595638	0.275512149638765	0.218899616861118	0.0926072443444532	0.245777798385782
ENSG00000086666.18	2884.19986943785	0.0319212014685511	0.107359169402871	0.766540352455992	0.873380224688326	2472.40642180451	0.000230385653324565	0.109002850034029	0.992522837676806	0.996528296821448
ENSG00000086696.10	127.253686418845	-0.322454115083789	0.377749171282852	0.154634566525022	0.320640011890902	75.2973604454004	1.40434688504702	0.772188006786151	0.000709891832247918	0.00621915412719835
ENSG00000086712.12	945.070298461966	-0.0702773343262744	0.131266532930923	0.571616712105621	0.742341258927039	777.678266613652	0.0758305816207696	0.120963011984464	0.485883890455263	0.708575680337778
ENSG00000086717.18	35.5229557992139	0.0819698508798986	0.347457438029188	0.683934664586752	0.820736279672145	27.2343740815332	-0.250016644704981	0.372116319394699	0.108010841428609	0.274158668980459
ENSG00000086730.16	452.126444496313	1.96472998729921	0.278420258731519	2.07033608740977e-14	1.16785554093817e-12	262.569110780072	1.40029543952207	0.278727157526861	1.87645826097573e-08	1.04580936555782e-06
ENSG00000086758.15	12719.4513257255	-0.379920064143506	0.0845481948432233	4.33990337383979e-06	5.85053301712945e-05	12673.614668501	-0.174651781830425	0.101976894602032	0.0679087972557859	0.197459914593146
ENSG00000086827.8	1302.32708987625	-0.295492529867726	0.134610424417441	0.0200404732451879	0.071438454896059	1448.72083413651	-0.405149122500317	0.119922937945691	0.00026061735608522	0.00278634181580873
ENSG00000086848.14	1282.70065683954	-0.340772897375772	0.115555885648425	0.00240174055340237	0.0131131236004599	1209.83883109208	-0.144308648913669	0.107030947105914	0.150217345502459	0.341705878631033
ENSG00000086967.9	12.2428600374506	-0.108342615975825	0.382782032436409	0.546159167752271	0.7226205176923	5.39902481734065	0.0627787271485284	0.30154996296638	0.461915968756399	0.690103792339311
ENSG00000086991.12	154.683064461085	1.51381666106023	0.420477674343714	8.15021093172693e-06	0.000102138751597656	123.338670893178	0.775776344636872	0.424188816953004	0.00398328642821403	0.0239601112307367
ENSG00000087008.15	667.096358089301	-0.0853217686226157	0.162909321116864	0.567401007890987	0.739150502865355	591.159760203236	0.211699173243284	0.160724487249838	0.123729277324975	0.299432381466352
ENSG00000087053.18	1590.27697853379	0.100446972766477	0.0933941464556698	0.269037538291765	0.466505964296405	1437.98349447555	-0.0198372333323563	0.123704499950251	0.844689967343818	0.93244644999029
ENSG00000087074.7	2576.66491842831	-0.058638553343926	0.0810916431522869	0.461439435163559	0.654057643010436	2583.19642888119	-0.172357366197784	0.117157027802177	0.109271075305604	0.276088535006957
ENSG00000087076.8	122.276082592021	0.3140906942922	0.231288616530319	0.106686277481738	0.245765714133207	109.965362544623	0.198137203926877	0.244818052161109	0.231706656267953	0.453950969457311
ENSG00000087077.11	1621.54289304525	-0.144609505594159	0.110939503132698	0.176098583955529	0.350049529443324	1669.76914216778	-0.100190575493391	0.152119027576559	0.462546904133833	0.69043736148088
ENSG00000087085.13	64.2371066592431	0.953167756459476	0.30325502222938	0.000207351773092967	0.00167772826645347	32.5827158587861	0.451317951038608	0.517083918304794	0.0363444717944304	0.126132031435622
ENSG00000087086.13	62015.5613069233	1.64539389863089	0.189131312358362	1.00550333026937e-19	1.15904903205592e-17	41471.3976219538	1.08821513001873	0.25149471151924	5.88329284037884e-07	1.84876665745461e-05
ENSG00000087087.18	2733.17590090364	-0.360155649585899	0.104863244358706	0.000361818550636033	0.00268533512806419	2302.50781924991	-0.164117425867209	0.111976841145114	0.117629456439939	0.28937825946563
ENSG00000087088.19	952.830766278552	0.695548253169994	0.159375111928917	2.95217400115972e-06	4.1387675582651e-05	736.06314059914	0.570993294754933	0.139487511011157	9.2455061819052e-06	0.000187237347035508
ENSG00000087095.12	801.101543805573	0.081430548316436	0.158927118396919	0.566156163373995	0.738379612328609	565.789155809958	0.229133121163665	0.149035165588752	0.0789351796521208	0.219177770533017
ENSG00000087111.20	2634.72691885313	0.0991350410583914	0.0997941462652612	0.322048822324227	0.524032116030986	2531.7250710297	0.0023658866951399	0.0992730637892888	0.987167354776038	0.993752858583426
ENSG00000087116.13	2682.0947313728	1.89638418943347	0.228721580755201	1.93229185945146e-18	1.88189453299475e-16	1886.16937483745	1.9426415263636	0.241571058542374	9.06744725769047e-18	8.15163508466374e-15
ENSG00000087128.9	510.702908828572	-0.306627403478482	0.53010471605671	0.0507147034082738	0.143871541793463	200.833618340544	0.411312011184374	0.4570495313816	0.032560256360932	0.116177466915443
ENSG00000087152.15	3128.32366133163	0.126947312359221	0.105159786998453	0.210146111462544	0.394250383324631	2856.04209297082	0.0129945219583622	0.103237133479983	0.872109738210013	0.944458233092135
ENSG00000087157.18	959.54952024566	0.325624869050137	0.176494937095882	0.035146287404967	0.109609928606707	738.889916999212	0.291596720932668	0.157088114863551	0.0317953202412832	0.114369889716027
ENSG00000087191.12	5195.91461332429	-0.128672222298787	0.0786064263903187	0.10289103974983	0.239931467997192	4697.2962195833	-0.145656833517098	0.107082113415954	0.139592959963042	0.324931175633887
ENSG00000087206.16	1028.85500689444	0.0341393760561522	0.123572264475466	0.756093813626952	0.867530029186032	893.838373512645	0.0361186052947751	0.124194179562055	0.745899809457896	0.880539780818068
ENSG00000087237.10	69.6750256413522	2.53569271986544	0.332245036689851	7.25719177878924e-16	5.01924211691855e-14	30.5184514924408	1.73968756437108	0.781709034233827	0.000416923079453145	0.00407115906465349
ENSG00000087245.12	36318.1060270942	1.08438337961501	0.188383946495578	6.11870962000926e-10	1.83415238998795e-08	35618.1368151294	0.420346660049391	0.173099311310075	0.00437742621673555	0.0257575531825387
ENSG00000087250.8	3.86843624493337	-0.395431559662174	0.678313125120095	0.0259083248329695	0.0867403590345849	1.65498509856829	-0.000448126033708519	0.305562504642076	0.913340509112708	NA
ENSG00000087253.11	2303.25666087096	-0.0728077675388066	0.0937990585265249	0.427022353825995	0.625230391251935	2140.66801814472	-0.211208053449858	0.127760423947606	0.067569109026642	0.196677812065849
ENSG00000087258.13	279.525341834293	0.351711763057332	0.248929263058019	0.0817344335624203	0.203917327397837	235.69432789618	0.140908393875162	0.177961710981649	0.333485264977367	0.56706758665229
ENSG00000087263.16	1587.93856810128	-0.0696015720519673	0.0921614203530677	0.439931805653661	0.63650332371465	1550.30473645619	-0.160346055867334	0.123444177749806	0.153511737750671	0.34690297283832
ENSG00000087266.15	9964.40208244362	-0.235163207941753	0.174276909301547	0.133550785898524	0.289643274161486	9726.95332770048	-0.266827660191232	0.129649916890185	0.0222744754322744	0.0881641134213508
ENSG00000087269.15	1605.65903781198	0.047248753431761	0.0962280042657854	0.611087282827464	0.771163193121754	1491.22932796264	-0.158876203234619	0.105319916163504	0.108061766803247	0.274158668980459
ENSG00000087274.16	8990.11320807143	0.180100887701053	0.0917474570092698	0.0408536329494376	0.12294217881278	8035.84724075808	0.150562378404026	0.0974735840538279	0.102403202870791	0.264013843610891
ENSG00000087299.11	793.99718624152	-0.46909851432659	0.208041925106673	0.00974876006700726	0.0404829731915872	836.077761605723	-0.49935396189979	0.125216750418439	1.76241383954667e-05	0.000316882008350491
ENSG00000087301.8	892.911087711198	-0.10767954599245	0.102903568456925	0.279308823942824	0.477440206898755	739.331235177529	-0.178671578591945	0.125200356661287	0.11685612306827	0.288024085908049
ENSG00000087302.8	4261.48912190742	0.0175046224131082	0.10226283190133	0.859887182608583	0.92840579476124	3814.78358639266	-0.224945792990965	0.107425437795862	0.0260093751830814	0.0987868939494075
ENSG00000087303.16	1427.05922430402	1.72361028413304	0.349818068592906	1.2600886039605e-08	2.9769281365447e-07	745.673537239313	1.92644541425929	0.323331631557734	2.06168837218672e-11	3.41036243773639e-09
ENSG00000087338.4	1197.06243725301	-0.239492029327242	0.124381887179445	0.0446685468555165	0.131129366889314	1037.91794877074	-0.150812230758625	0.13843054857511	0.22010324696743	0.440109553209019
ENSG00000087365.14	7153.199207295	0.0227369720567892	0.0769068237653787	0.753691965022591	0.865912679181754	6887.24080965239	-0.0369928838918647	0.0961128221159789	0.683929456729742	0.845338735656746
ENSG00000087448.9	1913.71502978675	0.021457234668861	0.122291185143848	0.849344124387145	0.921787622863347	1553.25051685821	0.048979638525497	0.0999889444235586	0.604794505084718	0.793083205329573
ENSG00000087460.23	24139.4509417129	0.30984389640302	0.0897743265465719	0.00039284112997476	0.00287709705412147	21725.8819102443	0.19617927802268	0.129930718300479	0.0937259891744585	0.247885939902824
ENSG00000087470.17	3334.51503513385	-0.0224082240118806	0.122524359824688	0.843320187110421	0.918079340480051	2990.56153154245	-0.099194865568908	0.107825619085045	0.328779759318892	0.562127917513449
ENSG00000087494.15	57.1901770892929	-0.0870713391144824	0.357088198285821	0.642213219909197	0.793208056297028	26.9845068488327	0.543224734221992	0.530314663019539	0.0267239104419211	0.100687007326458
ENSG00000087495.16	70.6327174284778	-0.805917243075932	0.326697840080666	0.00196271776617923	0.0110924700660357	79.5039329812521	-0.121554114251267	0.251697120971084	0.428252926139989	0.6605482514699
ENSG00000087502.17	1797.60101236936	-0.0752924770086579	0.118128080859755	0.508643465179558	0.693540933749992	1629.22468880183	-0.172171832555553	0.134817858853246	0.152325193147124	0.344937905892354
ENSG00000087510.6	3170.90161062993	-0.666290417527103	0.228515357771248	0.000727559996897066	0.00484803292777447	3518.30145355876	-0.351767651600691	0.12694493471747	0.00239014863925499	0.0161415897896175
ENSG00000087586.17	175.019683149005	0.763012530840661	0.234230249225209	0.000209418130512657	0.00169272561387619	168.208474471422	0.359951917468858	0.287102202552918	0.0557709972259611	0.171527132179265
ENSG00000087589.16	233.374191345166	1.75731573751336	0.306687567445874	2.44634005942533e-10	7.95260492615091e-09	148.863634610917	1.19451057472599	0.342103183811902	1.89115572436977e-05	0.000335076494539792
ENSG00000087842.10	538.583200748877	-0.507091633977276	0.249185918860286	0.0142449685362757	0.0546461727080506	423.898980743473	-0.0468800280362118	0.152096200691235	0.723750237216572	0.868693542400131
ENSG00000087884.14	560.842984228315	-0.262382271891957	0.145760645856196	0.055972338552879	0.1543281685013	542.937348955162	-0.272791828323129	0.18782980770714	0.0697746453877256	0.20149865121257
ENSG00000087903.12	683.096392173768	-0.259509909709043	0.193881678133131	0.124892823411181	0.275753461591022	814.705373332119	-0.387836823670541	0.22186762426663	0.0229838947159569	0.0902520102461925
ENSG00000087995.15	599.34946385918	0.0152406848910632	0.127686052556996	0.891348615484022	0.946438258508396	532.890644862149	0.00905646159183026	0.12756357120929	0.947146292788222	0.976192093942664
ENSG00000088002.11	1806.62761297647	-0.625643239862213	0.341742749001384	0.0114764317241093	0.0460946642094013	2197.13945847274	-0.423763429531076	0.144095140737887	0.000942661578609904	0.00777479595569086
ENSG00000088035.15	750.737155124772	-0.241486376791123	0.140538286312455	0.0727810283791614	0.187338524072834	614.194674313314	-0.181969843827641	0.141061351188386	0.145573926204829	0.33470833672159
ENSG00000088038.17	1201.75655027051	-0.0333868054887529	0.108648011534978	0.74930281206178	0.863540802318828	1119.93011280161	-0.0142950605925278	0.123610364395613	0.90055745466067	0.956930962190748
ENSG00000088053.11	69.5202737088598	-0.748766857196731	0.301601376211691	0.00238748663449489	0.0130570292426501	71.5621094192773	-0.499067502670904	0.395207090858633	0.02529435938094	0.0967643790785746
ENSG00000088179.8	1367.63065175917	0.342536006670222	0.24535691862889	0.0853656120760991	0.21027241351789	1259.22743792944	-0.171598555430311	0.172399787090076	0.229080238132264	0.450855899853496
ENSG00000088205.12	3951.74931693613	-0.0600813760012317	0.0679776170993439	0.3714837213322	0.5741619399565	3899.94652862836	-0.221567143060887	0.0957479475447691	0.0120111799354751	0.0553252767934549
ENSG00000088247.15	2997.94642906695	0.152543307489135	0.104462056640049	0.120689535937746	0.269087368436793	2851.95607392506	-0.0062683835955357	0.115426639908956	0.951674624431865	0.977760437070165
ENSG00000088256.8	1737.42743086629	-0.252056076494335	0.114811898384041	0.0224735250218959	0.0779646380557513	1783.00576152166	0.098001072167356	0.113942453481366	0.34216988418066	0.575581410283396
ENSG00000088280.18	3672.17552727326	-0.356103024023367	0.116448824864162	0.00141206586871769	0.00846140223341856	3713.86562001007	-0.244884817839979	0.142900899375505	0.0518775937692046	0.162970678572751
ENSG00000088298.12	692.797816002343	0.552647913822134	0.121716525570197	2.17571476657958e-06	3.15399331988793e-05	574.028294903555	0.261632272844423	0.141864030751185	0.0377548120420504	0.129728921017099
ENSG00000088305.18	291.897533697825	-0.0946094435050178	0.162275775315454	0.525348172745315	0.706671748432598	308.200655951381	0.0667098533150382	0.178254999453522	0.644170885822422	0.819915137343811
ENSG00000088320.3	110.891037972187	1.20873188673055	0.26628896716875	4.7398426801174e-07	8.15410138358192e-06	79.9420333016682	1.3772510356232	0.372225377911137	9.63688508470919e-06	0.000193270487775492
ENSG00000088325.15	737.449696803735	0.867033282535258	0.168326231394514	3.96268130181681e-08	8.56463211437054e-07	774.472789618145	0.198417767307628	0.207123332996655	0.20323842940778	0.417190609040471
ENSG00000088340.15	112.749925148145	-0.536353947946156	0.601248923643901	0.0297689036636084	0.0964840818143656	41.5578247106069	0.0671927608911286	0.280100863713486	0.576091058618936	0.775127064116951
ENSG00000088356.5	596.448866792119	-0.0410769715551125	0.135879539906814	0.749630426105176	0.863565583468486	571.613166154372	0.00120771388781207	0.121163940236032	0.991424683682142	0.996145983016456
ENSG00000088367.20	1594.83822741329	-0.0873417538643959	0.12327551131485	0.457964142379983	0.651466662383239	1502.09191486901	0.185950278617249	0.198354903990947	0.222569570623283	0.443188656758246
ENSG00000088386.15	1883.63120195965	-0.513816625836103	0.373240103826775	0.035966784689985	0.111658007999965	1392.67030888746	0.17610597944952	0.23318558197398	0.26965902571228	0.497025432637654
ENSG00000088387.17	8094.51255446972	-0.332650388739159	0.147423887593156	0.016294933039739	0.0607900871265185	8229.9623833638	-0.247060436529973	0.092327929268355	0.00490109757074724	0.0279790155909279
ENSG00000088448.14	2599.12197940886	0.299596711638325	0.163155298646949	0.0451160813495268	0.132111037825059	1924.92704287227	0.491544687186502	0.138406579970683	9.42960444639871e-05	0.00124188491170819
ENSG00000088451.10	417.370663454488	-0.0406051319098554	0.146269410408217	0.775839469774684	0.879820616334477	335.438587188329	-0.0476272986698168	0.140029352523236	0.694116882292277	0.851324899737552
ENSG00000088538.12	450.35480921479	-0.735158779969455	0.146286883646422	1.19859649564871e-07	2.3639387178736e-06	505.443888327164	-0.496727067385292	0.231288676156268	0.00572656059783134	0.0316092080836515
ENSG00000088543.14	341.560286357781	0.395665673927132	0.177361871825199	0.0137549341997948	0.0530617131919911	252.210920373837	0.65360423737744	0.312318234402208	0.00363641363737375	0.0222719563921733
ENSG00000088682.13	1459.26823366561	-0.36456823420149	0.12137602710603	0.00164927108152077	0.00961007503691503	1315.47837760059	0.0411302773056315	0.110656501318492	0.690805550226117	0.849433905482322
ENSG00000088726.15	2068.50028941777	-0.498950195263105	0.25961910422896	0.0173270827731551	0.0638322559904668	2329.65408453928	-0.240279683934068	0.14496447915377	0.0614295607908619	0.183684602816002
ENSG00000088727.12	182.131933059675	-0.63323395356145	0.245837209007836	0.00244943665295557	0.0133073788652488	174.834622061263	-0.391124409012685	0.232410806879694	0.0265580237777811	0.100281274224467
ENSG00000088756.12	726.240808375224	0.270252361916687	0.271639223654866	0.194417019542956	0.374111653493102	443.933668066952	0.972370799718499	0.247322666395875	5.40399398824638e-06	0.000119784543778851
ENSG00000088766.11	946.8183522109	-0.0271822830431558	0.127022086412447	0.825778932929132	0.907888822679907	768.407100243604	-0.0169349024325599	0.129595210281109	0.943800334184986	0.97483620222703
ENSG00000088782.4	0	NA	NA	NA	NA	0	NA	NA	NA	NA
ENSG00000088808.16	1661.23934191156	-0.407704426027709	0.193750455688396	0.0173490309224779	0.0638736656135233	1755.56617128133	-0.29832786858433	0.11400713948108	0.0044175585950223	0.025912584133128
ENSG00000088812.17	5000.37990169866	0.104304087160858	0.0821732362755649	0.199680865004386	0.380679539778657	4939.3189820046	-0.0645263620095347	0.102158641075957	0.515094364672708	0.730718884309566
ENSG00000088826.17	412.735916162902	0.124161027305707	0.255263931819656	0.535121833596503	0.713565556691973	467.847465668879	0.135546539039676	0.153316923467885	0.338457411681184	0.572133115488297
ENSG00000088827.12	1702.31284295652	2.00711613372915	0.188563488011581	2.84602626127028e-28	7.98929795531414e-26	999.097883233378	2.02034240456996	0.589057882631906	7.15946625429741e-06	0.00015183208588729
ENSG00000088832.14	9041.0805902852	0.495497200603726	0.088436433475656	9.77452115894801e-09	2.36781572968181e-07	7122.01526314732	0.231166032595136	0.124397307721332	0.0443682641697501	0.145781439414893
ENSG00000088833.17	3580.31710160816	-0.294587519578372	0.0960102101175257	0.00153135642554119	0.00903329930033086	3625.79787858214	-0.279020668284261	0.108910013778835	0.00577839552128059	0.0318358337845773
ENSG00000088836.12	441.420703607696	-0.515843815052852	0.176944204414296	0.00135232346688415	0.0081669932278721	301.686509961018	0.0243852951609841	0.216676258935503	0.884393579590688	0.950575844656491
ENSG00000088854.12	1632.08285578349	0.211276636413151	0.106262885861056	0.0391221004710826	0.118885944898179	1308.74099301422	0.327355135701396	0.14716641217354	0.0116727421270689	0.054128120421934
ENSG00000088876.11	708.903390402702	-0.388213287024185	0.108076830936659	0.000195988352007837	0.00160208224298013	650.469928638402	-0.0772655061419558	0.149689602873008	0.553521343026995	0.759265013252565
ENSG00000088881.20	146.391535221019	0.0744106303358493	0.238047537448912	0.702900074591	0.833634806889799	121.85874149689	-0.00644732362494164	0.220864151056052	0.963633506017194	0.983127744802759
ENSG00000088882.7	1850.6883514763	4.10485555523733	0.38043143154124	5.26655592722782e-32	2.20465422771198e-29	702.308082896197	3.4308517243003	0.384050422525534	5.39736622347309e-23	1.11601341402753e-19
ENSG00000088888.17	6500.75800432746	0.0123977664332924	0.103244169743049	0.898921826974888	0.950339996165166	5892.98651893149	0.0840211570262646	0.104838133163654	0.398000815342643	0.631175815452316
ENSG00000088899.14	243.70846344438	-0.122003447593987	0.147448490681167	0.375924884129098	0.578221082975852	224.276440051143	0.249647799304171	0.215178782051434	0.124722282647432	0.301165787492813
ENSG00000088926.13	0.431321474313148	0.0233178282773927	0.430887642729422	0.680259106763631	NA	0.898553248892262	-0.00174792742389363	0.306251712352921	0.867966734571762	NA
ENSG00000088930.7	4033.1790067385	0.294381714136353	0.0965968010876422	0.00174069389102749	0.0100507361709663	3403.48586444918	0.074965120936485	0.109710345209727	0.463998041830615	0.691536156032562
ENSG00000088970.15	1100.30107799787	-0.0630736613917255	0.114367933248223	0.571550958451731	0.742339546713991	902.78784919971	-0.0676759020286715	0.109063562489046	0.49910582047487	0.718041247871428
ENSG00000088986.10	11049.3625503594	-0.331804841571358	0.161843917013119	0.0249010750189333	0.084099724136839	11526.5846200588	-0.365738944919733	0.105025046047216	0.000221062573629533	0.00244290301073053
ENSG00000088992.17	150.639385354564	0.27825855465599	0.232370335755732	0.152547047322424	0.317647708889114	115.365741255849	1.08604284287299	0.510807255627435	0.000939844314585308	0.00775709572591927
ENSG00000089006.16	3671.97826974472	0.244147631652837	0.107683877241219	0.0188105393282898	0.0680676795438768	2923.19998120816	0.0315507976389108	0.11569293594908	0.772037408872363	0.895211838450754
ENSG00000089009.15	52412.6364246289	-0.208960913427458	0.0959104976038952	0.0253461521352362	0.0852890334365915	47853.0351338607	-0.278186718781797	0.108052517717558	0.00570914142500208	0.031563614236569
ENSG00000089012.14	134.22043714093	3.10555403417752	0.481071791511132	1.66173964353897e-13	8.4363339647837e-12	39.6887090209722	2.26912354431332	0.562347033294764	1.31800939688152e-06	3.64337971916031e-05
ENSG00000089022.13	1990.97212238528	-0.0677697392931863	0.0999244278764377	0.484832423179099	0.673889268078095	1684.24690897605	-0.137018994668557	0.102021229617411	0.1420220189976	0.328698151646896
ENSG00000089041.16	1944.13855718867	-0.442461028185324	0.152428346619684	0.00173684023642482	0.0100345629252621	2301.18254916181	-0.333286029090183	0.143288551738004	0.00870535365824527	0.0434889097829276
ENSG00000089048.14	1025.11827402336	-0.262555192157449	0.112942625724075	0.0156328633260336	0.0588521784091029	1064.73827893448	-0.565820581211692	0.135960770516338	6.21027415397e-06	0.000133760248626706
ENSG00000089050.14	2047.29648242373	-0.342455752808018	0.108330924264287	0.0010386476269325	0.00656303723124579	1799.07215437437	-0.325695518679102	0.131856810253242	0.00623303209076715	0.0338535341583379
ENSG00000089053.12	7389.89838353503	-0.222001501107366	0.0933685543159474	0.0145150551685543	0.0554593645119094	6305.03257141868	-0.174106477863348	0.114291960169237	0.0985309144189098	0.256816301202546
ENSG00000089057.14	2683.1893640208	0.10116337033254	0.109657342918803	0.332038013509251	0.534589309527598	2208.77189754969	0.153334742675829	0.110566399142917	0.131797260138089	0.313094203570227
ENSG00000089060.11	1513.11410198954	0.506327187929394	0.172491238814009	0.00124087967181989	0.00761734753004745	1280.02538571069	0.405605368044486	0.152122475482439	0.00270205255294394	0.0177761185609997
ENSG00000089063.14	2928.89164375387	0.323200096016181	0.105004779527806	0.00122122464048357	0.0075121529122399	2248.62580380725	0.180683245669753	0.136733792063145	0.137885818086373	0.322514743865058
ENSG00000089091.16	178.569709071938	-0.524838679209595	0.16856003470834	0.000726563541675052	0.00484395995191629	150.329652804447	0.102850738358177	0.220301228708392	0.50670429930422	0.72370828187562
ENSG00000089094.16	2329.35240372713	0.286517116727128	0.155359469872859	0.0441351637722771	0.129997425351229	2231.96052435241	0.109829025401796	0.100662847053637	0.215881384303719	0.434262027750558
ENSG00000089101.17	61.1198227336084	0.512702508832291	0.402600814309437	0.0478389717431223	0.137627888203839	76.1647848507497	0.17323235736859	0.310143883489483	0.218806818294579	0.438222770747091
ENSG00000089116.3	0.0690472524994255	-0.0110845761184761	0.430406813713479	0.879163179840995	NA	0.241535559015205	0.0100622768372021	0.306545235310478	0.786484494604712	NA
ENSG00000089123.15	596.11245846277	-0.171765868083843	0.104999546246304	0.0918869594098853	0.221600438495985	512.926442242847	-0.0929729662261192	0.141553169023349	0.451304313773972	0.681314973763154
ENSG00000089127.12	803.593386235329	0.988000456965269	0.195920592546458	4.99003943674415e-08	1.06310116964422e-06	561.430210201198	0.542618409073884	0.239075859078463	0.00329558469002343	0.0206681239416483
ENSG00000089154.10	4179.7498556999	-0.249204115294277	0.124926810192844	0.0378967769597553	0.116064047623761	4097.36336001741	-0.125569008686739	0.166736297258028	0.351327546739891	0.584916099214862
ENSG00000089157.15	89607.5090410635	-0.0956508301428249	0.102599975175344	0.33495200923612	0.537296799487938	79978.8291625343	-0.176784985368974	0.122248404401764	0.112034469036653	0.280690260059479
ENSG00000089159.15	4738.43190958444	0.552395718705885	0.140501348027692	3.03635419737782e-05	0.000317347558053579	3962.03177176579	0.381250118455213	0.118966961586154	0.000546815714714473	0.00506825693686102
ENSG00000089163.4	38.2840848877344	-0.0455974424083551	0.310116587667435	0.82469712963523	0.90720106081906	43.3398462846838	-0.119274048944986	0.263626081823651	0.430423847374883	0.662488751836419
ENSG00000089169.14	2.09160073909257	0.0950446569060403	0.43481092155735	0.31400672675496	NA	1.81802882113738	-0.03601202057208	0.306810922684288	0.401495444568929	NA
ENSG00000089177.17	1541.02198064297	-0.34853197604566	0.149307368465207	0.0121475599722407	0.0481532512259092	1542.68552827389	-0.206402568043555	0.10098583792249	0.0301242311733802	0.109816418894919
ENSG00000089195.14	940.150077105395	-0.0309133818899634	0.133371104380743	0.805424523445656	0.896289271240406	761.628624496753	-0.179138848280128	0.126386432587026	0.115465621499104	0.285960313299434
ENSG00000089199.9	9.6980861384215	0.438545221194666	0.588290020995983	0.0623225669938155	0.16686889946728	3.63385161559671	0.0899638186878681	0.319642397700749	0.120948076596709	NA
ENSG00000089220.4	10126.5169081274	-0.308563630073593	0.137389383711526	0.0154656895020955	0.0583209134210858	9393.38147817758	-0.0815349569772158	0.103538057442968	0.403794261645905	0.636442497631136
ENSG00000089225.19	156.045137854354	0.181468145310857	0.259143969718106	0.369111899112965	0.571798837413181	43.0410507329353	-0.253642713057997	0.350368662789314	0.130258571575542	0.310788072811682
ENSG00000089234.15	1359.13485068227	0.104402290860194	0.121643952172874	0.374858764854465	0.577176549538129	1347.93646156854	-0.20855755285283	0.113961907783771	0.0443348910610158	0.145717656605817
ENSG00000089248.6	4417.88756025068	0.0628441777753311	0.123033545248212	0.613274472502078	0.772615743842244	4065.38679694301	-0.147117553293948	0.0998079180410584	0.115345083872307	0.285764473906985
ENSG00000089250.18	754.274294710565	-1.37372060227212	0.287159526827921	6.67836812204868e-08	1.37768443077561e-06	648.820560044115	-0.15600786180362	0.239676248392826	0.315954113183355	0.548463208485249
ENSG00000089280.18	12156.396325373	-0.0846082335802647	0.154475861653599	0.552218314579299	0.727540235446781	9350.83608060644	-0.120373357908399	0.11099423835649	0.242024400612868	0.466213762946923
ENSG00000089289.15	3247.75758505762	0.00649539374708074	0.0994570372087822	0.955217678978599	0.980026424176425	2823.64163179171	-0.0903376721579753	0.0967518643456575	0.338381256950666	0.572133115488297
ENSG00000089327.14	2043.95577798703	1.4006891465464	0.210517403907446	1.25577535966271e-12	5.57989866981599e-11	1491.24407804399	0.885525387376655	0.175269830030614	4.0377413143104e-08	1.92813804055418e-06
ENSG00000089335.20	1713.59621585567	-0.447795970955417	0.118573424385898	8.02511973279078e-05	0.000739048174234353	1234.74171861058	-0.134852087771612	0.134279967428826	0.259653041789	0.486970153747951
ENSG00000089351.14	756.899020729021	0.994357695984101	0.201901310885411	9.02351792265774e-08	1.82003517457765e-06	539.548873142257	0.80313137749109	0.241058612248957	7.20962296052979e-05	0.000997146314079428
ENSG00000089356.16	6144.20227288587	-0.518091028662963	0.204765861044119	0.00389274873856553	0.0194076217406837	5958.55663184879	-0.464368923981915	0.147387101947514	0.000430622974188459	0.00416622565185981
ENSG00000089472.16	1357.51861432774	0.425533669076776	0.166412937808907	0.00518216868918686	0.0244467629681075	1033.48934050124	0.594732878758218	0.243921224270451	0.00185745662326478	0.0131845625126145
ENSG00000089486.16	969.793052274146	-0.0477705660829008	0.116652744601767	0.665167196598633	0.80693245604962	826.337630020784	-0.0680884089766499	0.118016561163823	0.52652098795078	0.739949328339446
ENSG00000089505.17	13.4806702285333	0.716240779213686	0.699303521113392	0.0247704284572424	0.0837533220091059	11.9531140327317	0.0704782717341031	0.298141940190589	0.461578906001789	0.690043074552779
ENSG00000089558.8	4.51404271870916	0.186946310525761	0.424252144753947	0.311064356018765	0.512421523436745	4.0986543227982	0.0143866960247696	0.303402429595844	0.670590368014881	NA
ENSG00000089597.16	9529.01201819276	0.200781525197901	0.108250700206855	0.0552111201856892	0.15286522844636	8535.93756663199	0.0482794080287678	0.107686442896163	0.632523340254777	0.811080843054625
ENSG00000089639.10	782.726936179962	1.2235935270518	0.25143468661166	6.69192468047228e-08	1.37889477375431e-06	534.366713688343	0.805311555296776	0.174395943120016	4.55035770726395e-07	1.47279539611015e-05
ENSG00000089682.16	694.100590622971	-0.165716306536143	0.121427881649294	0.153818423431277	0.319569995776553	583.804967249539	-0.136403716188633	0.126408915614641	0.232903484945536	0.455475773973219
ENSG00000089685.14	361.325319253798	0.780227880220509	0.232490725442988	0.000132668339916804	0.00114987259671444	309.745102750436	0.0764520369792471	0.204425393478541	0.61033362268983	0.796688472494234
ENSG00000089692.8	74.3065475661624	1.69813092177494	0.411474856534911	1.07626576521814e-06	1.69622043750793e-05	41.3979607299282	0.525575612807103	0.554016432070074	0.0241973339946606	0.0936243029580085
ENSG00000089693.10	4217.39216639782	-0.148089258831153	0.105534355649787	0.1428863007613	0.303733632290902	4000.02073359274	-0.103915219076376	0.0987285264513403	0.259351308298692	0.486628962295963
ENSG00000089723.9	1107.34311613015	-0.160495164441102	0.309418447308866	0.434377863356948	0.631841379584813	1039.27072842972	-0.152413507487447	0.190789387351808	0.305080558475082	0.537338500895684
ENSG00000089737.15	6894.45285493066	0.0855385650380962	0.090299309594549	0.332695143118344	0.535079456049259	6225.80945060448	0.0193748633741008	0.104803921500769	0.868376705229399	0.943313911713975
ENSG00000089775.11	917.338139865939	0.036358446139194	0.104824419636375	0.722931317735554	0.845996281142131	746.661802833338	-0.138372753620491	0.14507823055988	0.276311799434555	0.504130097487626
ENSG00000089818.16	1484.16321691682	-0.134753130522017	0.125805539847147	0.2563881401161	0.451622428119759	1275.74391538617	-0.10171236332266	0.113759661889423	0.341102784651403	0.574721502463906
ENSG00000089820.15	830.871819890119	1.96821146600557	0.274696788198312	1.15152889009175e-14	6.66908515691241e-13	426.918580650695	1.31158613313886	0.256866550963458	1.30643021497002e-08	7.58793751543121e-07
ENSG00000089847.12	30.0851631852016	0.334873432958531	0.348520989863696	0.157534253382174	0.324604906731612	20.8324760440823	0.0470494541940105	0.296261902137097	0.546091729544261	0.754781998114084
ENSG00000089876.11	2363.08215202107	-0.26615138269146	0.133694094322572	0.0326073863949952	0.103422151637775	2633.87991971739	-0.333685184894364	0.129740122175423	0.00448917624695358	0.0262198257950939
ENSG00000089902.9	2751.46403654037	-0.0421888603463252	0.0955537642142931	0.649900953815858	0.798189007318246	2756.63436252741	-0.0750077031247285	0.108596761452042	0.462251319781763	0.690355401887144
ENSG00000089916.17	2918.08639744384	0.180450818397234	0.112115416352426	0.0979214404999106	0.231755523449996	2507.71356612605	-0.0056044035002311	0.100927301366545	0.875967053892424	0.946557134744377
ENSG00000090006.17	3192.68039725001	-0.629862811110518	0.149907847807684	7.21949074104684e-06	9.1923302333041e-05	3698.97228005288	-0.452421848715106	0.166491347788757	0.00175332939267757	0.0126363164351321
ENSG00000090013.9	1136.09296528004	0.314337759161852	0.155046722387861	0.0282101901725365	0.0924112229141808	954.404247333566	0.202134427025262	0.142346816193575	0.108559614653611	0.274949430694845
ENSG00000090020.10	1115.38956876044	0.0311990352372859	0.13042549503464	0.799350190434224	0.892889777595887	1058.26001233665	0.353518065903029	0.168107215572712	0.0135581819742363	0.0606802010132651
ENSG00000090054.13	2970.6577336468	-0.212319865473541	0.125206033139861	0.0741005977526504	0.189711841521029	3021.80894934588	-0.294054048943863	0.0975883759415799	0.00145981824239622	0.0109842593227327
ENSG00000090060.17	8661.73049342446	-0.111435235117616	0.0655640137187517	0.0849697960069354	0.209600362092576	7312.2117450685	-0.124162049634819	0.0897992847050219	0.143667650558855	0.331419827097902
ENSG00000090061.17	1867.85839151687	0.221714712275848	0.13793162519733	0.0878852829390386	0.214705716822812	1738.12113319288	-0.0385315997044388	0.105214724799561	0.71601593179767	0.864240819502768
ENSG00000090097.20	912.412301694381	-0.0982108635062273	0.101274810160192	0.313964900893955	0.515483141831051	817.571375308046	0.0636859944986955	0.155293907065674	0.632562251540305	0.811080843054625
ENSG00000090104.11	353.375287193595	2.74797602133708	0.467221213952858	4.99771048760824e-12	2.00758198560303e-10	121.38146979687	2.10906435358136	0.485159081279344	1.39664723298968e-07	5.43850750217092e-06
ENSG00000090238.11	1603.52756214548	0.201813143078343	0.126725025602572	0.0939151773567032	0.225132731228195	1490.80202346764	-0.0652777471027926	0.116820722997192	0.545787927151929	0.754516829748278
ENSG00000090263.15	1029.90547737625	-0.0142026893310423	0.129906966574815	0.9043518031784	0.952952422349814	805.614802208815	-0.140786479121349	0.122984002819083	0.211096685214596	0.428340951805518
ENSG00000090266.12	1524.28296016616	-0.00717120278409259	0.0922559601886545	0.935795603754203	0.969857051695219	1353.84986486305	-0.0307861095311823	0.121892175935218	0.799651660672118	0.910083519799504
ENSG00000090273.13	1931.15909753559	-0.0915671887398452	0.0882748506944512	0.288714457844302	0.488132620890164	1884.03899760536	-0.192567816716895	0.115982131486188	0.0709962649163648	0.203845720996095
ENSG00000090316.15	1905.27254990296	-0.0931700634192645	0.10525756112916	0.359765822019679	0.562135569328241	1650.2298944789	-0.0494610855192712	0.120515160018439	0.651548831394801	0.824383501820481
ENSG00000090339.8	1832.33852554093	1.54542249687514	0.256788265593345	5.12670183712167e-11	1.81765575832927e-09	1347.14320755116	1.25381745223201	0.273497346116075	1.3597284413401e-07	5.31476464680325e-06
ENSG00000090372.14	2085.78663235327	0.11946856639482	0.104810166614406	0.240487414237445	0.432456868725576	2131.20179360505	-0.0614796969393151	0.140451758540945	0.597433059997564	0.788883286389273
ENSG00000090376.8	1640.10523855513	0.56772835173343	0.212803166726217	0.00225857313929919	0.0124691840992175	1033.32288860063	0.516045494720987	0.251775172351155	0.00663275019645904	0.0355378299740301
ENSG00000090382.6	11009.4385640106	2.495046337856	0.218960326641247	4.27605016120274e-32	1.82197915886533e-29	7970.6726980205	2.04917475737465	0.668649865406332	2.40802930434797e-05	0.000413708088446908
ENSG00000090402.7	0.0943780220183342	-0.0115378114360883	0.430456546558565	0.874717384973179	NA	0	NA	NA	NA	NA
ENSG00000090432.6	1160.8732386794	0.106525617856285	0.108699967147277	0.295706214928645	0.495703666882984	1159.41018309751	-0.0489888235714245	0.111509914673617	0.63943672306098	0.8163517610973
ENSG00000090447.11	258.034123051987	-0.1878870816093	0.205443944230901	0.290872434628602	0.490564543587297	259.357522701938	-0.0993998240968681	0.164638387294522	0.473674084372335	0.698734325645057
ENSG00000090470.14	1007.91462779031	-0.016596003242373	0.102102081355978	0.810438851379016	0.899190609615433	886.701489655955	0.00792855121819832	0.109365420852941	0.939100753808544	0.972765291004149
ENSG00000090487.10	3062.8133477746	0.0347250668157615	0.0767629889574675	0.637241168955497	0.789471003761532	2652.08052552102	-0.011722771937769	0.0918236643403337	0.892633048138869	0.95440107664811
ENSG00000090512.11	85.9116885867825	-0.183344105491801	0.322725699312642	0.388752940447858	0.590132673637248	79.8577230454517	-0.0985919074312902	0.253877722206094	0.496354505591006	0.715913794123656
ENSG00000090520.10	1829.32346278323	0.170348399458306	0.097411270288205	0.0720497733099706	0.185937663957301	1532.053560474	-0.0538064246137938	0.106407216349041	0.597531145606381	0.788962420032129
ENSG00000090530.9	1037.66175997951	-0.645279604479181	0.202298506072066	0.000347963910076292	0.00259704937701921	1165.67143717049	-0.578757865351494	0.20848543902179	0.000841406356001391	0.00709244159112954
ENSG00000090534.17	16.5323212160701	0.352508027984206	0.468824228803343	0.124939024175885	0.275829945953071	14.0566795422739	0.075792169146673	0.299788974772997	0.421134735498805	0.653738958401562
ENSG00000090539.15	417.58582364512	0.799179700513432	0.232734880455817	8.30478552954601e-05	0.000761862697118405	377.81236676305	0.326387106555636	0.277169120365849	0.0692972425341377	0.200624346664571
ENSG00000090554.12	280.198538162866	0.60925417241835	0.197165260926511	0.00057880132964274	0.0040112630051134	209.716128160554	0.628538936024371	0.25811788483892	0.00193615127679296	0.0136030580870703
ENSG00000090565.15	1138.58840666003	-0.0552405479890895	0.100106647689355	0.592763268205333	0.757859097821757	976.085027067374	0.0231205198636139	0.144946871230362	0.857188702183034	0.938274970315069
ENSG00000090581.9	1673.23949648682	0.214432485401453	0.114462235613762	0.0510820212712188	0.144586964359733	1427.49761649365	0.193742480585966	0.147914916250119	0.133017830073053	0.314970846456098
ENSG00000090612.20	1219.03201617444	0.00978235311387848	0.12382934527263	0.935280929333821	0.969492082837408	881.417142325639	-0.174416961451341	0.134462711527471	0.143594191303524	0.331298492923784
ENSG00000090615.12	2852.94396754984	-0.0872439929274389	0.132265895885249	0.48288181741406	0.672505868517883	2809.71309045609	-0.10570625221141	0.111510947262873	0.306480811994489	0.538640352708036
ENSG00000090621.13	4263.97409952326	0.406721713240559	0.159009372277907	0.00523891463559309	0.0246462425315234	3422.32620562382	0.230795812955422	0.118648387523654	0.030135070521601	0.109817210640667
ENSG00000090659.17	2151.86465025175	2.49756233227899	0.37178781015727	3.35333533487676e-14	1.83518198223611e-12	1036.66200597804	1.5808015849308	0.331879613613377	2.73429330419251e-08	1.42770158209062e-06
ENSG00000090661.11	1604.46659534688	-0.444397088622714	0.278075108858176	0.0369343136142843	0.113822329003484	1400.25658808556	0.00583651067186272	0.164677426626064	0.97430671925902	0.987452183902279
ENSG00000090674.15	750.442329609583	0.44152545291386	0.128782705470393	0.000308885222690645	0.00234872858464674	668.573334769929	0.109239089873168	0.145913267092135	0.394162870938168	0.627462135837132
ENSG00000090686.15	3140.6436451547	-0.14166036945308	0.0889088298423554	0.106879958928284	0.245974411650057	2574.25471847107	-0.0924832653171399	0.113708266253	0.38513181808726	0.618034195001186
ENSG00000090776.5	2083.08536162364	-0.234102899297378	0.135067156878547	0.0617237141807018	0.165761344295524	2361.66810664606	-0.274012298959099	0.138194999383371	0.0257116686037932	0.0979620732855411
ENSG00000090857.13	5208.28987356241	0.122115425827855	0.10443825309574	0.211706219578204	0.396384345994627	4351.20203757327	0.0914361918372245	0.109650023450074	0.381509919842716	0.615097880975854
ENSG00000090861.15	2568.64060799645	0.0605668938186583	0.106147463163474	0.593690787980393	0.758375262281351	2044.430211033	0.187614485131459	0.121746661828567	0.0917627987986211	0.244067325798699
ENSG00000090863.11	7411.63997871601	0.183128788920932	0.117984688532241	0.106000482118559	0.244815509116082	7004.9258964394	0.0320072866855104	0.123123315330617	0.725060253162396	0.869458380481288
ENSG00000090889.11	216.693590474137	0.407428761581592	0.253250638590154	0.0484081043831615	0.138913503149322	201.603614678715	0.000466601516664639	0.200709218479261	0.981738406169108	0.990843218839198
ENSG00000090905.17	4729.37120552722	-0.0785204218615786	0.100486950786739	0.420168479762098	0.618959177570942	4157.78901027293	0.083646374515863	0.112923861859539	0.425044962013069	0.657882676812953
ENSG00000090924.14	1095.77625741657	1.10597769286926	0.338863947026352	5.89329383142068e-05	0.000564058901369951	639.689140787468	1.40937499716078	0.359301466691533	1.69158598191054e-06	4.46704001889708e-05
ENSG00000090932.10	1.33183386691579	0.0349099970917742	0.430904960463331	0.537447111710198	NA	0.626366063412032	0.00704492360806334	0.306002783381663	0.782797304266178	NA
ENSG00000090971.4	112.044584179626	0.377258849345379	0.251572444891767	0.0672143281868308	0.176912974060456	92.3921156147148	0.0119306389416716	0.212681165237715	0.938128600732939	0.972363781510602
ENSG00000090975.12	599.716089344241	0.0957533461706268	0.161806500134121	0.516367757826422	0.699622455822853	500.950702170337	0.0903884251550239	0.154684289215352	0.498825035350244	0.717859497211651
ENSG00000090989.17	2986.28173064704	-0.119947589061325	0.112476095690802	0.265879683231254	0.462941850669947	2850.08518735366	-0.190481664424205	0.11960281036789	0.082261786166114	0.225706867377487
ENSG00000091009.7	2127.7255959145	-0.202419812578094	0.0775341428715828	0.00870565233141645	0.0370409362125407	2013.84612032187	-0.260106493605802	0.121528592654282	0.0158486365936834	0.0682633596988297
ENSG00000091010.4	1.89229644703331	-0.0837106543103869	0.429678215343642	0.421451896898635	NA	0.190537179621744	-0.00132329227746014	0.30630136500419	0.90238751552706	NA
ENSG00000091039.16	7707.66611246721	-0.182788218869783	0.0898420390075143	0.0321127434805315	0.102256934895898	7442.31244286316	-0.45590129303696	0.132034259549846	0.000157312900079418	0.00186618407053478
ENSG00000091073.19	574.542690246403	-0.0900337086333316	0.182071254287687	0.595972113775236	0.759941578209562	685.556202920512	-0.0323775748165323	0.138331338539701	0.784426785110793	0.901489141603816
ENSG00000091106.18	105.21063443728	3.6144280618991	0.286261527505314	3.78225390606217e-38	3.76034835218956e-35	52.5394445236279	2.54551478361498	0.472798478531299	1.78924242435717e-09	1.41747760951851e-07
ENSG00000091127.13	869.775041311776	-0.288556016588357	0.171150253211819	0.0631655442453133	0.168646419518566	756.693857990918	-0.225803391445796	0.134810237526965	0.0594022883757539	0.179652490802019
ENSG00000091128.12	4041.67743305778	-0.965000028802514	0.16499865255247	5.76631926103306e-10	1.73944556115689e-08	4543.39239116667	-0.986445197254494	0.167081856749845	2.43114526700424e-10	2.67387184499184e-08
ENSG00000091129.19	248.616605651784	0.113068917641771	0.285941174241374	0.585238325008325	0.752552903267064	200.977872666589	-0.167608029968585	0.189546678153627	0.266801434802489	0.49414665598451
ENSG00000091136.13	8400.1788174952	0.32916186264208	0.168268653334141	0.0329668556163859	0.104395771979109	5955.70551496045	0.386049718866322	0.146105720456169	0.00293617779193079	0.0189426983475048
ENSG00000091137.11	84.1631305150242	0.178237432440956	0.333024290761566	0.398425792302562	0.599422309592146	45.7046826288438	-0.0512598037955988	0.27157587950236	0.678008938244752	0.841538556701287
ENSG00000091138.12	28.1119548333833	0.0163282145589058	0.428530860715014	0.558733641460471	0.732604869704819	8.27048943198933	0.0759118540807161	0.317799067948526	0.0187005103591612	0.0771000188297027
ENSG00000091140.12	3754.58717171622	-0.17043707122232	0.13158455313596	0.163190655939507	0.333174370380813	3214.52180209785	-0.182032539850257	0.105445531378567	0.0644656523084107	0.190469001983561
ENSG00000091157.13	1179.20377744671	0.0834355404300867	0.102368985126954	0.402171040438935	0.602454355054328	1008.50529934435	-0.090138058750154	0.144152630535466	0.451212286276392	0.681256522764508
ENSG00000091164.12	2328.22489894732	-0.00250291488153201	0.114061077249047	0.994039831308446	0.997377008643927	2020.77602275038	-0.0747618525840579	0.122076761577159	0.493931719555396	0.714311947751289
ENSG00000091181.19	100.617726415882	2.38964525568326	0.539352202315128	6.1586626888727e-08	1.28118439772617e-06	31.1608449108368	0.0760690618144482	0.292149710369562	0.468411912087737	0.694838446534051
ENSG00000091262.14	33.7022970779188	0.205257175160512	0.352006177542881	0.345959440693815	0.548573778202758	32.7950048791034	1.5691875765487	0.685355184506564	0.000710133137994646	0.00621915412719835
ENSG00000091317.7	9395.52273435534	0.0357531173367127	0.104409765793543	0.721041598239617	0.844737741228236	8115.95086219753	-0.0907447652304051	0.106841277162615	0.362646061838669	0.596481021101324
ENSG00000091409.14	7286.55643496533	-0.437866273809234	0.0969646666763856	3.16322375349413e-06	4.39437942666381e-05	6499.60073688798	-0.358423868919592	0.112431342381188	0.000505264707830133	0.00475961656665314
ENSG00000091428.17	1499.03194970069	-0.627319124811899	0.178520384665033	0.000117365810011878	0.00103185909826582	1683.98750501989	-0.880507967905323	0.149515443210599	3.03465654769701e-10	3.21782530444774e-08
ENSG00000091436.16	4365.35846499287	-0.0568581264167479	0.10675966404051	0.612196078227624	0.771858024823618	4344.92568743336	0.0155228428509305	0.128855665198423	0.909979394130011	0.960350646232497
ENSG00000091482.5	0.258662775366573	-0.00613608999999445	0.429690658939588	0.886753212345481	NA	0.45162721130573	-0.00702855071222843	0.306394104380004	0.671938212038201	NA
ENSG00000091483.6	2147.94810514349	-0.28115930870406	0.121915916652048	0.0160442296990818	0.0600425603591265	2007.11255107505	-0.171585309914796	0.117373057429584	0.106869185309798	0.272235671292878
ENSG00000091490.10	1372.41233220246	1.51566085732284	0.278516589282366	1.44587523954273e-09	4.09739062835263e-08	738.803242363421	1.02138785075583	0.17811565548853	7.53342145436886e-10	7.08038888236295e-08
ENSG00000091513.14	546.721464180502	-0.287543784109763	0.374576755070688	0.180200379352407	0.355704934788864	488.619296845687	0.313057914111602	0.471622963194637	0.0365277934009805	0.126549531015511
ENSG00000091527.15	8379.8938089209	0.322200565165003	0.100617633727116	0.00112205694904797	0.00698679563184591	6976.90892269222	0.107119907076228	0.098292884825667	0.25027233345467	0.475807377605941
ENSG00000091536.16	43.2787227858258	0.377684757036668	0.469619075151384	0.0976149538774753	0.231276974925076	32.0110289268135	-0.0720181621412756	0.284666115897886	0.532574068648172	0.745173591449473
ENSG00000091542.8	2484.54088683941	0.118853641543903	0.0951661171267231	0.199832443090334	0.380846799087737	2374.5508215617	0.0978496048734993	0.121022238018609	0.377747460922616	0.611403855146531
ENSG00000091583.10	0	NA	NA	NA	NA	0	NA	NA	NA	NA
ENSG00000091592.15	6073.7694154408	0.00432992795873112	0.151481368862706	0.983240204162694	0.992863349976762	4990.59847202753	-0.0105452439272028	0.121292503123774	0.922821750785399	0.96582499860355
ENSG00000091622.15	2236.07667774013	-0.960696995009851	0.274087809324155	3.61776330634992e-05	0.00037016916918017	2551.56321676449	-0.67076230998364	0.16883356417512	8.90287686692732e-06	0.00018182458306161
ENSG00000091640.7	1312.94623778665	0.210970457052367	0.0872404893441862	0.0133061964816391	0.0517099599753077	1247.8917428345	0.145826074815029	0.11599871742352	0.171928050556806	0.37310624489537
ENSG00000091651.8	153.783793424618	0.0176689933905663	0.224311217146332	0.926719275838359	0.965170331433043	130.487909320572	0.0850369700117729	0.226294875739443	0.588963329032172	0.783301907403243
ENSG00000091656.15	413.887460418968	0.538513815184979	0.374618793427482	0.0321157315330398	0.102256934895898	332.99770800057	0.736235437243178	0.201701609430988	3.14905685025553e-05	0.000512297785151326
ENSG00000091664.7	0.151092909565791	-0.0123638855564509	0.430554941991042	0.83645733886546	NA	0.0778297590368373	0.00434993334106053	0.306426281192125	0.962457073916631	NA
ENSG00000091704.9	5.66182170465427	0.0522793471392189	0.413106274465705	0.633982456364125	0.787068438673485	2.18555857712984	0.0657192852787	0.315814691655293	0.0579163557312021	NA
ENSG00000091732.15	439.289422245208	0.20260131967624	0.132525892035755	0.10684881318146	0.245974411650057	378.159502355486	0.222623473300647	0.16809787298303	0.115888127729894	0.286628921803763
ENSG00000091831.21	424.33809220662	-0.178195793319484	0.206666575972975	0.318483530884109	0.520146169091425	391.328555915081	0.00505159185672637	0.164812318133152	0.972458732195086	0.986420668486995
ENSG00000091844.7	42.2454790159548	0.713037118314883	0.42705795103148	0.013570546779883	0.0524808454967243	28.1420432955832	0.214479546373076	0.349385175018797	0.140328957500544	0.326057068686229
ENSG00000091879.13	501.209305798058	0.966221430330666	0.293172242233046	8.61607590909927e-05	0.000785587265063117	327.015849189252	0.557647377226206	0.305076020022937	0.0079157921991459	0.0406443593994884
ENSG00000091947.9	870.959531554997	-0.0968857515259693	0.136337236884719	0.449821528962207	0.645372587491264	824.030349223987	-0.0609037321450344	0.137552734283964	0.621199572356342	0.803982872557408
ENSG00000091972.18	398.793675269588	0.000136961402045192	0.182737087319522	0.986276898406898	0.993857556184256	239.075441818625	0.992110702251597	0.259283829928393	8.66049969200556e-06	0.00017853753951306
ENSG00000091986.15	42152.4348056877	0.964253810613728	0.17155812364293	2.01152196825987e-09	5.52959973325447e-08	35711.1005243436	0.912225266102662	0.212333028404142	1.13078793407661e-06	3.19000383536952e-05
ENSG00000092009.10	588.256353891128	0.372918044653506	0.233752245596827	0.053586075319395	0.149623849795304	641.749008372918	0.322601882528302	0.197443978847541	0.0408768562028329	0.13723181615619
ENSG00000092010.14	4508.31788235197	0.350775054594583	0.0838395801641462	1.9783401892666e-05	0.000221149519725474	3727.45843621393	0.181184948284193	0.110752518708367	0.074438883793029	0.210470778092228
ENSG00000092020.10	806.491442600814	0.600089299525135	0.161239943538597	6.31773778783221e-05	0.000598679671785005	571.484600577082	0.411982980871288	0.179182774860094	0.00654100559018751	0.0351203252631283
ENSG00000092036.16	1295.74048785447	-0.121337538665472	0.115822415722088	0.295151421880432	0.495225938927571	1153.34369408132	-0.183259135229689	0.112908290664632	0.0794573459058942	0.220292242061702
ENSG00000092051.16	66.6019803037891	0.295675708460151	0.274000044228931	0.168145442478206	0.339838690783938	50.3763316189226	-0.00902238891283126	0.245702124021778	0.948008986670741	0.976367164091398
ENSG00000092054.12	0.990277997938808	-0.0113606380710877	0.430277035460492	0.749830171947782	NA	1.75291316902795	-0.0094209903228953	0.30631593342196	0.680842453110951	NA
ENSG00000092067.5	24.8359971119715	4.93987393977472	0.83615046358161	1.66565933681888e-11	6.26881663025794e-10	2.74525717126237	0.0382896270586775	0.309127397292595	0.145744750006923	NA
ENSG00000092068.18	2001.69583257668	0.290751895998842	0.0858895161960745	0.000534127835164389	0.00374958054570682	1746.4218757076	0.00814878917955436	0.142731243945025	0.949674478064457	0.976959825337154
ENSG00000092094.10	1501.43707343539	-0.0521432608264482	0.135236524446517	0.654636980681214	0.800835324072517	1104.2877631519	0.120761202110706	0.127921802024285	0.298277604112797	0.529670733445578
ENSG00000092096.14	374.350714638797	-0.660406215420475	0.133648436489049	2.24798622013972e-07	4.12926860652454e-06	341.81566124864	-0.0646354790376231	0.168238195827079	0.642158641125191	0.818411872691418
ENSG00000092098.16	1603.91962449756	0.0877046602488497	0.158325140929349	0.54841391598712	0.724453318560593	1518.10789254409	-0.0607560102933428	0.162309554046256	0.688533809678918	0.848166203697919
ENSG00000092108.20	2527.60287793996	-0.0523684898912217	0.0838059049678228	0.524395867275224	0.705969859459158	2333.27931903136	-0.239349073074068	0.110660362300259	0.0182793608903846	0.0758199288125341
ENSG00000092140.14	991.068436999466	-0.0644989134320798	0.112825020214703	0.568029327619627	0.739650162334192	845.68471795731	-0.396357055482278	0.142509789417091	0.00191584622831304	0.0134924906208545
ENSG00000092148.12	11771.3416835388	-0.283052088254673	0.0916854671453842	0.00151578827259335	0.00896718920362738	11997.0825618887	-0.234065964361419	0.108876451700568	0.0215347413135507	0.085728503300017
ENSG00000092199.17	15585.5243720643	0.0365206753086358	0.0734731133837772	0.614530345502628	0.773503643722013	13198.8496108584	-0.167459096800722	0.094909703769661	0.062368499755724	0.185875006710149
ENSG00000092200.12	39.8402562089584	0.231888534751553	0.415115583455921	0.229999100940398	0.41941514506807	25.440876668352	1.56579344738176	1.14689503702536	0.00164357474764352	0.012055407966309
ENSG00000092201.9	6640.50294597535	-0.119271884415481	0.0738948063453476	0.100858178565784	0.236495381167274	6286.48265916642	-0.223268200311787	0.0894100665541364	0.00982947001200365	0.047531326341955
ENSG00000092203.13	4208.70108125638	-0.0825004221460239	0.132855921755623	0.506685826818385	0.691688913193745	4308.47202564454	-0.128933646197685	0.120478418773597	0.241048783026478	0.464854102465817
ENSG00000092208.16	283.301254142257	-0.0120218067477364	0.120830818966751	0.91620456112198	0.959440780651905	276.106698025477	-0.248711232367879	0.18451589249311	0.0976061954025772	0.25508130717127
ENSG00000092295.11	2078.25989975982	-0.271084304363857	0.210489555237395	0.134093112250013	0.290397145706803	2775.76815534555	-0.307378600423307	0.135667103330181	0.011422722077186	0.0532313780459713
ENSG00000092330.15	2421.14226410499	0.250685043799988	0.0872798743987414	0.00319598534722011	0.0165063650151557	2008.13047974655	0.0493220849333822	0.103526712417331	0.56932002357707	0.770349037864798
ENSG00000092345.13	21.9995929888762	4.62124509565336	0.93107833317741	3.28494839838537e-09	8.59453440064401e-08	5.72353466561443	0.180977597703416	0.38955712696498	0.00128628417421245	0.00993742637399621
ENSG00000092377.13	13.8884690983653	-0.00676431115220713	0.420228565810394	0.924059464819613	0.963721442810472	9.13291236470598	0.0165023656625297	0.303295809458946	0.869772456838153	0.943473733906151
ENSG00000092421.16	1027.52988800103	-0.461015095698632	0.174961380282724	0.00358736993879319	0.0181007050347947	800.351036630098	0.0057769137883455	0.174388278971164	0.969363932271544	0.985096245749809
ENSG00000092439.13	4296.12774662761	0.00608663271980103	0.104551930814066	0.953148383668434	0.979407574010567	3478.53501876675	-0.0814433715983773	0.101584751626156	0.393818299476087	0.627155035294751
ENSG00000092445.11	1756.59402027783	-0.76321179679855	0.203150574365167	2.90488905348676e-05	0.000305750144266642	2218.46714958183	-0.674030839761996	0.188816165225755	5.0683275021265e-05	0.000753801636198309
ENSG00000092470.11	499.191281630779	0.135768708826796	0.113929895734763	0.218854442701097	0.405882625314074	464.516082766775	-0.0731757659071809	0.173480007217845	0.600753652085225	0.790692760290655
ENSG00000092529.22	1758.63288292737	-0.580500627325235	0.151995271959215	4.23085986201988e-05	0.000425242405929471	1460.64913317957	-0.258951830163893	0.173954954036573	0.0728831370045427	0.207576394468723
ENSG00000092531.9	3374.83827233739	0.473317892343974	0.118202183982746	2.93059161774702e-05	0.000308047782339478	2620.46971569011	0.0597598352636794	0.129541225869916	0.592447599837619	0.785741579393853
ENSG00000092607.13	905.08424409126	0.210039619139404	0.206203919292421	0.238571960090654	0.430179516339688	730.060559838742	0.254539439889615	0.18623705692266	0.0883115896220547	0.237937969626035
ENSG00000092621.11	3159.44411079872	-0.342582441371782	0.195356375679411	0.0467313288930245	0.135453867676926	3775.75609716406	-0.0987335013307648	0.141975446864028	0.458948005937845	0.688602174558407
ENSG00000092758.15	95.7051307936507	-0.273225514499007	0.277081149401558	0.198402891446742	0.379273465214766	63.2726376323915	-0.0506372138970754	0.233524519846482	0.73498238821859	0.874308528431469
ENSG00000092820.17	13008.8742863418	-0.432242165513571	0.160459180242843	0.00328876363377759	0.016894120358572	14260.0571013628	-0.443209554305839	0.126033619137313	0.000127749364168939	0.00157544287833845
ENSG00000092841.18	28360.5008699518	0.333963591372193	0.0949100086180373	0.00029487270098109	0.0022580094730776	25204.1885979231	0.163811813951041	0.111905402242342	0.114370735703115	0.284270188981045
ENSG00000092847.10	3261.14159790932	0.0948306101605088	0.0968937290340501	0.30952156486845	0.51089471910114	3191.51958152766	-0.0641599952926697	0.118382936069849	0.547125088440062	0.755553693560086
ENSG00000092850.11	8.90789257328414	-0.112760936374567	0.378100769684337	0.553090244004168	0.728126141361845	5.67288181196126	-0.0648064848918822	0.301615464425742	0.455501856335814	0.68532430207783
ENSG00000092853.13	130.172849548889	1.31951539976031	0.350757562759759	8.24585559521016e-06	0.000103174808787263	108.800900328883	0.388172099105312	0.30431895600983	0.0474500919175662	0.152966253598303
ENSG00000092871.16	1379.38178602657	0.508112674007132	0.179880996306814	0.00182281529962671	0.0104302627972165	1033.73498840548	0.35404763833494	0.163542627405993	0.0117405784979343	0.0543817073480708
ENSG00000092929.11	614.325898583466	0.980433915347313	0.268332246086753	2.33995676406794e-05	0.000254832078263009	366.959936979915	0.56216805716493	0.238556002699643	0.00292703227934678	0.018895487492992
ENSG00000092931.11	1190.87945006121	-0.0188837619801253	0.122028411840739	0.859044029753646	0.928118865046074	1063.92259552426	-0.0156743107132856	0.120422194073527	0.886227632706497	0.951254085018228
ENSG00000092964.16	4869.07514146989	0.442374141431994	0.150420690457488	0.00155870879903854	0.00915616707382042	4338.41659530418	0.408443948242293	0.140147476248409	0.0011911386150241	0.00934693477907143
ENSG00000092969.11	470.126759763758	-0.43776050575997	0.2132379007593	0.0172388710822184	0.0635956559821912	470.169305758765	-0.203694772154273	0.151849169246757	0.124454917245325	0.300794929024351
ENSG00000092978.10	788.244202636603	0.059898628651473	0.112499967929584	0.560387043842217	0.734127333541185	691.52759083244	-0.0792041271004695	0.131336528105191	0.483533938678374	0.706652870201916
ENSG00000093000.18	3361.35623667783	0.170759595919259	0.102408685973177	0.0852713044105505	0.210105183244542	2828.85699681781	0.0906290435409146	0.101582882407518	0.334962428806477	0.568591916955219
ENSG00000093009.9	137.511183743525	0.456221584946963	0.240113263895985	0.0238480103120292	0.0815403187343997	122.577013224159	0.0174945927494035	0.245723317585558	0.899485651378837	0.956401959271956
ENSG00000093010.11	1999.16359328607	-0.0193416780546155	0.136938487054296	0.882003634769761	0.940706630128789	1991.06537593612	0.0638176758801474	0.125398519752397	0.576805313246078	0.775500979364736
ENSG00000093072.15	3240.13413149874	2.23889185998201	0.178720751427719	6.8936537894191e-38	5.67205079549411e-35	1998.80380824682	2.24124179977444	0.567881918939012	8.00037024053777e-07	2.38362615941786e-05
ENSG00000093100.13	546.535394523134	-0.387693182864469	0.177872755698354	0.0152645047780688	0.0577220837574485	445.892452747542	0.234686947156108	0.16181032505356	0.0902249030889199	0.241569066510422
ENSG00000093134.13	12.6726424087174	0.513622163978758	0.780158360548014	0.0170680736238681	0.0630993109779101	6.99932108004083	0.0913290344025873	0.318954314016557	0.188845189586707	0.396864720508622
ENSG00000093144.18	2873.52569212784	0.00537201621806016	0.17457036033788	0.973128231308378	0.988476429121124	2223.56882444244	0.231931900464552	0.113304980530718	0.0288316221271689	0.106491016015577
[truncated: 58,670 more rows]
